# Supplementary material for: Analyses of a set of 128 ancestry informative single-nucleotide polymorphisms in a global set of 119 population samples
Source: Investig Genet. 2011 Jan 5;2:1. doi: 10.1186/2041-2223-2-1 (PMC3025953; doi:10.1186/2041-2223-2-1)
Supplement: Additional file 2 — Population allele frequencies. [file 2041-2223-2-1-S2.XLS]

## Sheet: ReadMe
Bill put the 128 data from HGDP, HAPMAP and us on the same strand
The full original data set is in the Do Not Touch
In the UseMe tab I have:
	changed all
		NN to "-9,-9"
		empty,empty to "-9,-9"
	Now all untyped cells have been converted to "-9,-9"
6184 samples
	Remove blank lines and redundant headers
Column 1 is Index
Inserted countif function for -9,-9 for each row
	Remove rows with low counts
	Remove Cheyenne and A.Pima
All "to be removed" samples from the HapMap have been highlighted in yellow and removed
All "redundant" HGDP samples were removed: Adygei, Biaka, Cambodians, Japanese,
	Maya, Mbuti, NAN Melanesians (Nasioi), Pima, Russian (V), Surui, Yakut, Yoruba
	check "Han" and Druze, Papuan
Removed from Kidd Lab samples Toscani (redundant w/ HapMap)
and one member of all other previously identified duplicate pairs,
leaving the HGDP samples intact unless they are completely a subset
of Kidd lab samples
For those that do not fit into the above category (i.e., PNG and SF Han)
Remove the SF Han from Kidd lab set--Ken doesn't like it
I removed Zaramo JK5066 because Bill says it is identical to JK5026
HGDP00993	Bantu_S.E._Pedi
HGDP00994	Bantu_S.E._S.Sotho
HGDP01034	Bantu_S.E._Tswana
HGDP01030	Bantu_S.E._Tswana
HGDP01033	Bantu_S.E._Zulu
HGDP01035	Bantu_S.W._Herero
HGDP01028	Bantu_S.W._Herero
HGDP01031	Bantu_S.W._Ovambo
The above 8 samples were all pooled into a sincle sample named
Southern Bantu

## Sheet: Frequency Table Supl 2
Additional File 2
Allele frequencies for each of the 128 sites in each population
Site name		rs10007810	rs10108270	rs10236187	rs1040045	rs1040404	rs10496971	rs10510228	rs10511828	rs10512572	rs10513300	rs10839880	rs10954737	rs11227699	rs11652805	rs12130799	rs12439433	rs12544346	rs12629908	rs12657828	rs1296819	rs1325502	rs13400937	rs1369093	rs1407434	rs1408801	rs1471939	rs1500127	rs1503767	rs1513056	rs1513181	rs1569175	rs1760921	rs1837606	rs1871428	rs1879488	rs192655	rs1950993	rs2001907	rs200354	rs2030763	rs2033111	rs2070586	rs2073821	rs2125345	rs214678	rs2269793	rs2306040	rs2330442
Alternate bases		A/G	A/C	A/C	A/G	A/G	G/T	A/G	C/T	A/G	C/T	C/T	C/T	A/G	C/T	A/G	A/G	A/G	A/G	A/G	A/C	A/G	G/T	C/T	A/G	A/G	C/T	C/T	G/T	A/G	A/G	C/T	C/T	C/T	A/G	A/C	A/G	G/T	C/T	G/T	A/G	A/G	A/G	C/T	C/T	C/T	G/T	C/T	A/G
Biaka	1	0.992537	0.873134	0.380597	0.0298507	0.91791	0.0447761	0.828358	0.0820896	0.11194	0	1	0.0373134	0.664179	1	1	1	0.0298507	0.141791	0.80597	0.798507	0.723881	0.880597	0.291045	0.141791	0.768657	0.19403	0.485075	0.626866	0.238806	0.0820896	0.820896	0.641791	0.91791	0.970149	0.119403	0.626866	0.0149254	0.992537	0.201493	0	0.664179	0.626866	1	0.969697	0.0671642	0.656716	0	0.0447761
Mbuti	2	1	0.986842	0.671053	0.24359	0.705128	0.0641026	0.602564	0.0897436	0.410256	0	1	0.115385	0.871795	1	1	1	0.025641	0.0641026	0.881579	0.782051	0.679487	0.769231	0.5	0.0769231	0.789474	0.0897436	0.564103	0.666667	0.526316	0.342105	0.974359	0.730769	0.769231	1	0.128205	0.769231	0.0384615	0.987179	0.192308	0.025641	0.525641	0.551282	0.987179	0.986842	0.192308	0.842105	0.115385	0
Mandenka	3	1	0.916667	0.25	0.0416667	0.875	0.0625	0.9375	0.0208333	0.208333	0.0208333	1	0.0625	0.6875	1	1	1	0.0208333	0.0416667	0.708333	0.875	0.770833	0.9375	0.416667	0.208333	0.478261	0.541667	0.520833	0.833333	0.270833	0.229167	0.770833	0.708333	0.6875	1	0.229167	0.604167	0.0208333	1	0.229167	0.0833333	0.4375	0.5	1	1	0.0833333	0.5	0.0208333	0.0208333
Lisongo	4	1	0.9375	0.3125	0.125	0.8125	0.0625	1	0.125	0.0625	0	0.875	0.0714286	0.6875	0.9375	1	1	0	0.125	0.8125	0.642857	0.625	0.875	0.357143	0.375	0.5625	0.4375	0.25	0.6875	0.3125	0.25	0.9375	0.75	0.5625	1	0.25	0.875	0.125	0.928571	0.125	0	0.6875	0.4375	1	0.875	0.0625	0.8125	0.0714286	0
Yoruba	5	0.993506	0.980519	0.38961	0.136364	0.883117	0.0454545	0.941558	0.116883	0.227273	0	0.959459	0.0584416	0.577922	0.974026	1	1	0.0584416	0.0974026	0.686667	0.824675	0.785714	0.941558	0.357143	0.214286	0.331169	0.357143	0.487013	0.779221	0.383117	0.142857	0.707792	0.753247	0.727273	0.993506	0.142857	0.538961	0.0592105	0.961039	0.305195	0.012987	0.461039	0.448052	1	1	0.0584416	0.677632	0.103896	0.0194805
Yoruba YRI	6	1	0.964286	0.433628	0.115044	0.89823	0.0486726	0.924779	0.110619	0.212389	0	0.950893	0.039823	0.654867	0.995575	1	1	0	0.137168	0.690265	0.827434	0.792035	0.911504	0.353982	0.29646	0.420561	0.323009	0.530973	0.785714	0.318584	0.190265	0.707965	0.743363	0.699115	0.982301	0.141593	0.535398	0.0265487	0.960177	0.283784	0.00442478	0.517699	0.455752	1	0.99115	0.0530973	0.615044	0.0669643	0.0221239
Ibo	7	1	0.96875	0.427083	0.1875	0.895833	0.0520833	0.927083	0.09375	0.208333	0	0.947917	0.0957447	0.645833	1	1	1	0.0208333	0.12766	0.619565	0.78125	0.854167	0.927083	0.393617	0.239583	0.434783	0.34375	0.5	0.822917	0.364583	0.177083	0.802083	0.802083	0.677083	0.989583	0.208333	0.572917	0.0833333	0.958333	0.3125	0.0104167	0.541667	0.40625	1	0.989362	0.0208333	0.625	0.0744681	0
Zaramo	8	0.986111	0.875	0.277778	0.194444	0.916667	0.0833333	0.805556	0.0882353	0.191176	0.0138889	0.985714	0.0588235	0.694444	0.972222	1	1	0.0277778	0.114286	0.75	0.847222	0.736111	0.888889	0.277778	0.277778	0.414286	0.319444	0.333333	0.75	0.305556	0.25	0.777778	0.722222	0.833333	0.971429	0.263889	0.694444	0.0416667	0.861111	0.375	0.0138889	0.486111	0.371429	1	0.902778	0.157143	0.7	0.0277778	0.0138889
Hausa	9	0.974359	0.948718	0.421053	0.153846	0.846154	0.0897436	0.961538	0.0897436	0.24359	0	0.871795	0.0675676	0.474359	1	1	1	0.0512821	0.102564	0.74359	0.828947	0.671053	0.858974	0.289474	0.269231	0.487179	0.346154	0.679487	0.769231	0.391892	0.102564	0.794872	0.75641	0.671053	0.987179	0.25641	0.631579	0.0641026	0.974359	0.307692	0.0384615	0.538462	0.512821	1	0.948718	0.0897436	0.653846	0.0641026	0.0641026
Bantu_N.E.	10	0.958333	0.916667	0.375	0.333333	0.875	0	0.791667	0.0833333	0.208333	0	0.916667	0.0416667	0.583333	1	1	1	0.0833333	0.25	0.583333	0.75	0.666667	0.833333	0.416667	0.291667	0.5	0.333333	0.583333	0.75	0.25	0.166667	0.666667	0.75	0.625	0.958333	0.208333	0.791667	0	1	0.375	0.125	0.458333	0.416667	1	0.875	0.0416667	0.708333	0.125	0
Bantu_Southern	11	1	0.9375	0.3125	0.25	1	0	0.9375	0.125	0.1875	0	0.9375	0.0625	0.4375	1	1	1	0.0625	0.125	0.6875	0.875	0.8125	0.8125	0.3125	0.375	0.3125	0.3125	0.5	0.8125	0.375	0.25	0.9375	0.875	0.75	1	0.3125	0.625	0.1875	0.9375	0.3125	0	0.4375	0.0625	1	1	0.0625	0.8125	0	0
San	12	1	1	0.416667	0	0.833333	0	0.666667	0.416667	0.333333	0	0.75	0	1	1	1	1	0	0	0.333333	0.833333	0.833333	0.416667	0.666667	0	0.916667	0.25	0.5	0.666667	0.0833333	0.0833333	0.916667	0.833333	1	1	0.166667	0.916667	0	1	0	0.0833333	0.333333	0.333333	1	1	0.0833333	0.583333	0	0
LWK	13	0.961111	0.905556	0.322222	0.155556	0.816667	0.0444444	0.870787	0.0833333	0.116667	0.03	0.95	0.0833333	0.638889	0.927778	0.99	0.99	0.0333333	0.1	0.733333	0.666667	0.727778	0.855556	0.370787	0.25	0.567416	0.222222	0.488889	0.775281	0.255556	0.166667	0.838889	0.761111	0.783333	0.977778	0.177778	0.622222	0.0666667	0.966667	0.33908	0.0333333	0.533708	0.261111	0.98	0.966292	0.1	0.644444	0.0777778	0.0280899
African Amer	14	0.876404	0.775281	0.44382	0.325843	0.769663	0.0965909	0.882022	0.0955056	0.191011	0.0393258	0.761364	0.0842697	0.533708	0.831461	0.988764	0.994382	0.140449	0.0852273	0.75	0.617978	0.647727	0.780899	0.314607	0.269663	0.488764	0.289773	0.5	0.640449	0.314607	0.174157	0.837079	0.623596	0.691011	0.892045	0.151685	0.679775	0.146067	0.94382	0.382022	0.102273	0.52809	0.382022	0.966292	0.848315	0.0674157	0.448864	0.0852273	0.151685
ASW	15	0.848214	0.839286	0.455357	0.303571	0.705357	0.0535714	0.883929	0.160714	0.205357	0.0393258	0.785714	0.0357143	0.491071	0.839286	0.982143	0.994382	0.1875	0.0982143	0.714286	0.633929	0.776786	0.836364	0.354545	0.1875	0.472727	0.285714	0.464286	0.651786	0.285714	0.196429	0.830357	0.526786	0.508929	0.857143	0.151786	0.616071	0.151786	0.910714	0.366071	0.0446429	0.616071	0.294643	0.981818	0.919643	0.0982143	0.580357	0.0625	0.125
Chagga	16	0.922222	0.866667	0.477778	0.211111	0.755556	0.0333333	0.911111	0.1	0.159091	0	0.863636	0.111111	0.411111	0.877778	1	1	0.122222	0.133333	0.784091	0.6	0.655556	0.8	0.411111	0.222222	0.522222	0.2	0.544444	0.733333	0.288889	0.0909091	0.744444	0.733333	0.688889	0.955556	0.211111	0.566667	0.113636	1	0.352273	0.0333333	0.533333	0.433333	0.977778	0.933333	0.0888889	0.555556	0.0333333	0.0444444
Masai	17	0.947368	0.85	0.375	0.35	0.825	0.05	0.9	0.025	0.25	0	0.925	0.075	0.5	0.825	1	1	0.025	0.125	0.75	0.65	0.725	0.75	0.5	0.3	0.6	0.325	0.575	0.575	0.2	0.225	0.825	0.75	0.75	0.975	0.2	0.625	0.075	0.95	0.45	0.075	0.475	0.225	1	0.9	0.15	0.65	0.025	0.1
MKK	18	0.826389	0.79021	0.622378	0.328671	0.706294	0.104167	0.9375	0.128472	0.128472	0.0173611	0.805556	0.0590278	0.373239	0.748252	0.996528	1	0.09375	0.0659722	0.760417	0.631944	0.430556	0.716783	0.385417	0.305556	0.70979	0.185315	0.621528	0.611111	0.276224	0.21875	0.857639	0.572917	0.59375	0.972222	0.184028	0.666667	0.135417	0.96875	0.514286	0.246528	0.583333	0.381119	0.989583	0.90625	0.03125	0.510638	0.0208333	0.171329
Sandawe	19	0.9125	0.8625	0.35	0.4625	0.75	0.1375	0.8125	0.3375	0.125	0	0.9	0.1	0.4375	0.8375	1	1	0.2125	0.075	0.807692	0.65	0.625	0.675	0.4	0.225	0.775	0.275	0.3875	0.525	0.2125	0.225	0.9	0.6125	0.5625	0.9375	0.2875	0.6	0.1375	0.925	0.3875	0.0875	0.4125	0.4375	0.975	0.9625	0.05	0.435897	0.0125	0.2125
Ethiopian Jews	20	0.515625	0.59375	0.71875	0.390625	0.640625	0.21875	0.90625	0.203125	0.078125	0.0625	0.640625	0.0625	0.078125	0.609375	1	1	0.28125	0.09375	0.84375	0.390625	0.296875	0.5625	0.140625	0.25	0.796875	0.328125	0.59375	0.640625	0.25	0.21875	0.875	0.4375	0.359375	0.8125	0.140625	0.671875	0.34375	0.953125	0.6875	0.1875	0.703125	0.296875	0.953125	0.84375	0	0.290323	0	0.1875
Mozabite	21	0.583333	0.683333	0.766667	0.583333	0.583333	0.1	0.966667	0.0166667	0.15	0.0166667	0.633333	0.0333333	0.266667	0.4	1	1	0.533333	0.0333333	0.883333	0.533333	0.35	0.45	0.116667	0.05	0.75	0.233333	0.883333	0.433333	0.3	0.133333	0.916667	0.216667	0.483333	0.716667	0.183333	0.7	0.366667	0.933333	0.683333	0.3	0.433333	0.233333	1	0.566667	0.116667	0.166667	0.0333333	0.416667
Kuwaiti	22	0.46875	0.28125	0.9375	0.6875	0.566667	0.28125	0.90625	0.09375	0.15625	0.125	0.40625	0.0333333	0.03125	0.4375	1	1	0.40625	0.09375	0.78125	0.15625	0.25	0.433333	0.03125	0.0625	0.5625	0.1875	0.9375	0.25	0.21875	0.1875	0.9375	0.1875	0.3125	0.71875	0.15625	0.90625	0.625	0.96875	0.8	0.21875	0.75	0.1875	0.84375	0.4375	0.15625	0.125	0.0625	0.5625
Samaritans	23	0.3375	0.15	1	0.5	0.65	0	0.9375	0.0375	0.025	0	0.4125	0.0512821	0	0.225	1	1	0.4	0.1125	0.666667	0.3125	0.179487	0.325	0	0.1875	0.7875	0.0875	1	0.0897436	0.3875	0.3375	0.7625	0.1375	0.125	0.7	0.4375	0.95	0.3375	0.75	1	0.0375	0.85	0.3	0.8375	0.8375	0.0375	0.075	0.0125	0.375
Yemenite Jews	24	0.154762	0.190476	0.928571	0.702381	0.452381	0.0952381	0.964286	0.119048	0.107143	0	0.47619	0.107143	0	0.333333	1	0.952381	0.511905	0.0119048	0.821429	0.452381	0.202381	0.27381	0.047619	0.0714286	0.785714	0.202381	0.964286	0.238095	0.107143	0.202381	0.952381	0.0833333	0.202381	0.52381	0	0.845238	0.452381	1	0.928571	0.214286	0.904762	0.142857	0.97619	0.75	0.0357143	0.119048	0.0357143	0.416667
Palestinian Arabs	25	0.244898	0.380435	0.836735	0.693878	0.486486	0.166667	0.989796	0.0306122	0.153061	0.0816327	0.521277	0.0652174	0.130435	0.319149	0.989796	1	0.418367	0.0869565	0.784091	0.357143	0.144444	0.385417	0.166667	0.0714286	0.885417	0.3	0.880435	0.354167	0.132653	0.255102	0.887755	0.153061	0.295918	0.561224	0.114583	0.864583	0.459184	0.897436	0.739583	0.244898	0.765957	0.244898	0.887755	0.458333	0.0612245	0.145833	0.0510204	0.553191
Palestinian	26	0.22549	0.352941	0.852941	0.745098	0.5	0.0882353	0.931373	0.0392157	0.245098	0.0686275	0.490196	0.0882353	0.0294118	0.441176	1	0.980392	0.470588	0.147059	0.784314	0.343137	0.215686	0.264706	0.0784314	0.107843	0.794118	0.127451	0.931373	0.27451	0.107843	0.107843	0.970588	0.0882353	0.313725	0.460784	0.0490196	0.803922	0.529412	0.960784	0.872549	0.127451	0.764706	0.0784314	0.882353	0.362745	0.0490196	0.0588235	0.0294118	0.598039
Druze	27	0.265957	0.340426	0.989362	0.840426	0.531915	0.106383	0.978723	0.0425532	0.138298	0.0851064	0.404255	0.0212766	0.0106383	0.244681	0.968085	1	0.531915	0.0744681	0.913043	0.255319	0.148936	0.287234	0.0319149	0.0744681	0.858696	0.276596	0.904255	0.191489	0.117021	0.0851064	0.946809	0.212766	0.37234	0.553191	0.0957447	0.87234	0.56383	0.93617	0.787234	0.212766	0.851064	0.159574	0.93617	0.574468	0.159574	0.0425532	0.0319149	0.62766
Bedouin	29	0.25	0.364583	0.90625	0.729167	0.5	0.0729167	0.96875	0.0729167	0.114583	0.0416667	0.302083	0.03125	0.0729167	0.375	0.96875	1	0.510417	0.03125	0.739583	0.34375	0.104167	0.354167	0.0520833	0.0520833	0.638298	0.229167	0.947917	0.270833	0.15625	0.145833	0.916667	0.15625	0.229167	0.510417	0.0104167	0.822917	0.510417	0.958333	0.822917	0.197917	0.791667	0.25	0.9375	0.520833	0.0625	0.0520833	0.114583	0.53125
Roman Jews	30	0.269231	0.291667	0.980769	0.884615	0.5	0.269231	0.903846	0	0.0769231	0.153846	0.307692	0.0769231	0.02	0.269231	1	1	0.730769	0.0576923	0.916667	0.461538	0.14	0.1875	0.12	0.115385	0.846154	0.153846	0.942308	0.173077	0.134615	0.115385	0.923077	0.0576923	0.18	0.442308	0.0576923	0.826923	0.730769	0.923077	0.846154	0.153846	0.903846	0.134615	0.923077	0.634615	0.192308	0	0.0384615	0.58
Ashkenazi Jews	31	0.297468	0.259494	0.955696	0.740506	0.335443	0.0696203	0.955696	0.0379747	0.103896	0.0632911	0.398734	0.0379747	0.056962	0.21519	0.968354	0.962025	0.563291	0.056962	0.924051	0.316456	0.202532	0.424051	0.0379747	0.0886076	0.879747	0.253165	0.955696	0.151899	0.139241	0.164557	0.911392	0.0822785	0.297468	0.506329	0.0316456	0.898734	0.588608	0.936709	0.841772	0.120253	0.917722	0.158228	0.905063	0.391026	0.056962	0.0822785	0.0443038	0.607595
Tuscan	32	0.25	0.375	1	0.8125	0.5	0	0.875	0.1875	0.3125	0	0.375	0.0625	0.0625	0.25	0.9375	0.875	0.625	0.0625	0.8125	0.25	0.1875	0.375	0.0625	0	0.75	0.125	0.875	0.5625	0	0.125	1	0	0.1875	0.6875	0	0.9375	0.625	0.9375	0.875	0.125	0.875	0.0625	0.9375	0.5625	0.0625	0.0625	0.0625	0.5625
TSI	33	0.238636	0.25	0.931818	0.721591	0.363636	0.0738636	0.897727	0.0568182	0.181818	0.0568182	0.346591	0.0284091	0.0229885	0.227273	0.948864	0.960227	0.585227	0.0625	0.943182	0.255682	0.193182	0.261364	0.0227273	0.0681818	0.897727	0.227273	0.909091	0.159091	0.130682	0.136364	0.954545	0.0113636	0.278409	0.426136	0.0852273	0.920455	0.603448	0.960227	0.869318	0.204545	0.936782	0.215909	0.920455	0.409091	0.107955	0.0795455	0.0852273	0.609195
Sardinians	34	0.235294	0.272727	0.985294	0.617647	0.4375	0.0454545	0.941176	0.0588235	0.147059	0	0.514706	0.125	0.0294118	0.191176	1	1	0.720588	0.0147059	0.985294	0.121212	0.235294	0.272727	0	0.0294118	0.794118	0.161765	0.941176	0.102941	0.0735294	0.0588235	0.897059	0.0882353	0.235294	0.529412	0.0147059	1	0.544118	0.921875	0.838235	0.220588	0.909091	0.279412	0.808824	0.397059	0.0147059	0.272727	0	0.691176
Sardinian	35	0.25	0.357143	0.964286	0.732143	0.410714	0.0714286	0.928571	0.0714286	0.178571	0.0535714	0.481481	0.0357143	0.0178571	0.178571	0.928571	1	0.714286	0.0892857	0.910714	0.196429	0.0892857	0.214286	0	0.107143	0.839286	0.125	0.982143	0.160714	0.142857	0.0892857	0.892857	0.125	0.125	0.482143	0.0535714	0.964286	0.589286	0.982143	0.839286	0.0178571	0.821429	0.160714	0.946429	0.267857	0.0178571	0.0714286	0	0.642857
Orcadian	36	0.25	0.34375	0.90625	0.78125	0.125	0	0.9375	0.09375	0.0625	0	0.3125	0.03125	0.0625	0.15625	0.96875	1	0.53125	0.03125	0.875	0.21875	0.125	0.40625	0.03125	0.0625	0.9375	0.15625	0.96875	0.125	0.34375	0.125	0.9375	0.03125	0.28125	0.28125	0.09375	0.875	0.78125	0.875	0.71875	0.1875	0.8125	0.1875	0.9375	0.375	0.15625	0.03125	0	0.5625
North_Italian	37	0.153846	0.230769	0.961538	0.730769	0.461538	0.0769231	0.961538	0	0.0384615	0.0769231	0.307692	0.0384615	0.0384615	0.269231	0.961538	0.961538	0.615385	0.115385	0.923077	0.538462	0.153846	0.192308	0	0.0769231	0.916667	0.153846	1	0.115385	0.115385	0.192308	1	0.0384615	0.115385	0.461538	0.0384615	0.884615	0.461538	0.961538	0.807692	0.153846	0.846154	0.230769	1	0.230769	0.0769231	0.0384615	0	0.538462
French_Basque	38	0.166667	0.1875	0.958333	0.5625	0.3125	0	0.9375	0.0208333	0.125	0.0208333	0.5	0.0416667	0	0.395833	0.916667	1	0.604167	0.0416667	0.916667	0.25	0.1875	0.354167	0.0208333	0.104167	0.875	0.145833	0.916667	0.3125	0.25	0.270833	1	0.0416667	0.145833	0.4375	0.0208333	0.791667	0.708333	0.9375	0.8125	0.125	0.979167	0.145833	0.9375	0.270833	0.104167	0.125	0.0416667	0.604167
French	39	0.293103	0.189655	0.982759	0.706897	0.241379	0.0862069	0.931034	0.0172414	0.0689655	0.103448	0.431034	0.0517241	0.0172414	0.206897	0.948276	0.913793	0.586207	0.0344828	0.948276	0.241379	0.103448	0.275862	0.0344828	0.0344828	0.910714	0.224138	0.948276	0.172414	0.137931	0.137931	0.982759	0.0172414	0.224138	0.327586	0.0344828	0.896552	0.724138	0.913793	0.931034	0.137931	0.931034	0.0862069	0.982759	0.344828	0.0862069	0.0689655	0.0172414	0.741379
Adygei	40	0.203704	0.305556	0.925926	0.916667	0.361111	0.12963	0.916667	0.0833333	0.12037	0.0849057	0.314815	0.0555556	0.0185185	0.166667	0.981481	0.972222	0.527778	0.175926	0.842593	0.222222	0.138889	0.461538	0.0277778	0.194444	0.777778	0.268519	0.888889	0.212963	0.157407	0.231481	0.925926	0.0925926	0.222222	0.424528	0.175926	0.783019	0.564815	0.851852	0.796296	0.254717	0.861111	0.12963	0.796296	0.388889	0.0833333	0.101852	0.00925926	0.453704
Greeks	41	0.221154	0.27	0.915094	0.783019	0.336735	0.0769231	0.924528	0.0480769	0.134615	0.0943396	0.433962	0.09375	0.0294118	0.235849	0.971698	0.980769	0.575472	0.0660377	0.908163	0.192308	0.216981	0.273585	0.0480769	0.0754717	0.801887	0.216981	0.95283	0.192308	0.150943	0.188679	0.95283	0.0188679	0.28	0.433962	0.0377358	0.877358	0.556604	0.93	0.849057	0.216981	0.896226	0.179245	0.877358	0.392157	0.0377358	0.0480769	0.00943396	0.650943
Hungarians, unrelate	42	0.241573	0.325843	0.938202	0.764045	0.41573	0.0898876	0.898876	0.0730337	0.0393258	0.0449438	0.382022	0.0568182	0.0337079	0.219101	0.921348	0.966292	0.61236	0.0738636	0.925287	0.252809	0.224719	0.264045	0.0393258	0.0898876	0.882022	0.241573	0.94382	0.140449	0.185393	0.123596	0.91573	0.0505618	0.331461	0.348315	0.0617978	0.904494	0.662921	0.932584	0.837079	0.134831	0.910112	0.162921	0.893258	0.325843	0.0898876	0.0955056	0.0674157	0.601124
Irish	43	0.302632	0.274336	0.982456	0.714912	0.298246	0.0570175	0.933628	0.0486726	0.141593	0.0482456	0.349558	0.0307018	0.0175439	0.118421	0.907895	0.947368	0.557018	0.0701754	0.872807	0.298246	0.131579	0.29386	0.0307018	0.0877193	0.921053	0.254386	0.942982	0.115044	0.122807	0.153509	0.951754	0.0175439	0.320175	0.311404	0.0657895	0.894737	0.666667	0.907895	0.881579	0.153509	0.925439	0.19469	0.894737	0.261062	0.114035	0.123894	0.0745614	0.675439
EuroAmericans	44	0.261364	0.252809	0.949438	0.792135	0.318182	0.0955056	0.926966	0.0842697	0.0617978	0.0786517	0.314607	0.0511364	0.0280899	0.168539	0.94382	0.966292	0.634831	0.0561798	0.882353	0.306818	0.140449	0.280899	0.0454545	0.0842697	0.892045	0.207865	0.955056	0.123596	0.157303	0.162921	0.955056	0.0227273	0.258427	0.375	0.0617978	0.870787	0.662921	0.949438	0.823864	0.207865	0.882022	0.123596	0.882022	0.224719	0.159091	0.117978	0.117978	0.640449
CEU	45	0.204348	0.278761	0.952174	0.734783	0.247788	0.0956522	0.908696	0.0782609	0.135965	0.0521739	0.336283	0.0391304	0.0434783	0.126087	0.904348	0.965217	0.614035	0.0826087	0.856522	0.234783	0.152174	0.204348	0.0438596	0.117391	0.917391	0.171053	0.96087	0.134783	0.16087	0.147826	0.956522	0.0434783	0.313043	0.334783	0.0869565	0.926087	0.605263	0.93913	0.834783	0.1875	0.913043	0.156522	0.90708	0.3	0.134783	0.0913043	0.0521739	0.618421
Russians, Archangels	46	0.272727	0.328125	0.924242	0.848485	0.375	0.030303	0.909091	0.106061	0.121212	0.0454545	0.454545	0.0454545	0.0151515	0.106061	0.969697	0.878788	0.606061	0.030303	0.893939	0.151515	0.151515	0.181818	0.0757576	0.166667	0.848485	0.272727	0.878788	0.121212	0.363636	0.318182	0.924242	0.0151515	0.348485	0.393939	0.136364	0.818182	0.621212	0.848485	0.924242	0.257576	0.909091	0.136364	0.939394	0.227273	0.136364	0.212121	0.0757576	0.606061
Russians, Vologda	47	0.234043	0.37234	0.914894	0.776596	0.244681	0.138298	0.925532	0.076087	0.12766	0.12766	0.404255	0.0744681	0.106383	0.159574	0.914894	0.98913	0.666667	0.0319149	0.913043	0.25	0.180851	0.223404	0.0851064	0.148936	0.880435	0.319149	0.893617	0.255319	0.329787	0.276596	0.861702	0.0851064	0.340426	0.287234	0.170213	0.819149	0.585106	0.829787	0.793478	0.202128	0.93617	0.12766	0.787234	0.25	0.152174	0.152174	0.0851064	0.585106
Finns	48	0.235294	0.411765	0.955882	0.735294	0.352941	0.0735294	0.955882	0.117647	0.0735294	0.0882353	0.352941	0.0294118	0.0735294	0.102941	0.970588	0.852941	0.823529	0.0588235	0.794118	0.294118	0.147059	0.205882	0	0.147059	0.941176	0.205882	0.897059	0.205882	0.338235	0.205882	0.941176	0.0441176	0.220588	0.323529	0.102941	0.926471	0.75	0.838235	0.720588	0.205882	0.911765	0.191176	0.838235	0.176471	0.0735294	0.102941	0.0882353	0.470588
Danes	49	0.186275	0.235294	0.941176	0.843137	0.333333	0.0784314	0.911765	0.0294118	0.0980392	0.0686275	0.323529	0.0686275	0.0588235	0.107843	0.901961	0.980392	0.617647	0.0392157	0.86	0.215686	0.186275	0.284314	0.0392157	0.0980392	0.882353	0.22549	0.990196	0.13	0.215686	0.117647	0.901961	0.0392157	0.333333	0.31	0.0392157	0.892157	0.647059	0.911765	0.813725	0.176471	0.911765	0.137255	0.852941	0.284314	0.12	0.127451	0.0882353	0.52
Komi Zyriane	50	0.180851	0.340426	0.978723	0.797872	0.308511	0.106383	0.734043	0.0638298	0.191489	0.180851	0.223404	0.0531915	0.0531915	0.202128	1	0.914894	0.446809	0.0744681	0.808511	0.319149	0.138298	0.37234	0.0531915	0.37234	0.87234	0.159574	0.93617	0.202128	0.37234	0.287234	0.861702	0.0851064	0.404255	0.329787	0.159574	0.797872	0.723404	0.744681	0.861702	0.234043	0.978723	0.0851064	0.893617	0.37234	0.0638298	0.0543478	0.265957	0.691489
Chuvash	51	0.214286	0.404762	0.964286	0.892857	0.345238	0.142857	0.904762	0.0952381	0.142857	0.166667	0.404762	0.0853659	0.107143	0.190476	0.940476	0.940476	0.714286	0.0833333	0.902439	0.178571	0.178571	0.285714	0.107143	0.380952	0.892857	0.428571	0.880952	0.190476	0.369048	0.380952	0.904762	0.142857	0.22619	0.392857	0.27381	0.785714	0.75	0.880952	0.738095	0.238095	0.892857	0.202381	0.821429	0.309524	0.178571	0.190476	0.0595238	0.607143
Somali	52	0.409091	0.75	0.666667	0.625	0.409091	0.0833333	0.9	0	0.0454545	0.0416667	0.636364	0.0909091	0.125	0.458333	1	1	0	0.0833333	1	0.416667	0.375	0.25	0.25	0.25	0.7	0.555556	0.791667	0.416667	0.125	0.291667	1	0.291667	0.454545	0.772727	0.136364	0.666667	0.333333	0.958333	0.583333	0.375	0.545455	0.458333	0.916667	0.4375	0	0.375	0.208333	0.3
Negroid Makrani	53	0.365385	0.62	0.74	0.711538	0.442308	0.153846	0.884615	0.0769231	0.16	0.0576923	0.5625	0.0769231	0.0961538	0.519231	0.942308	1	0.25	0.0961538	0.975	0.269231	0.26	0.545455	0.18	0.192308	0.730769	0.24	0.846154	0.346154	0.173077	0.22	0.9375	0.269231	0.384615	0.557692	0.192308	0.769231	0.423077	0.884615	0.58	0.211538	0.711538	0.326923	0.903846	0.596154	0.0576923	0.26	0.0384615	0.423077
Makrani	54	0.34	0.42	0.9	0.9	0.26	0.1	0.98	0.2	0.12	0.1	0.48	0.04	0.04	0.32	0.94	0.98	0.32	0.14	0.88	0.2	0.2	0.42	0.14	0.14	0.62	0.5	0.92	0.18	0.24	0.26	0.96	0.12	0.28	0.66	0.08	0.8	0.52	0.96	0.82	0.22	0.8	0.18	0.94	0.64	0.18	0.02	0.1	0.58
Kalash	55	0.36	0.2	0.88	1	0.26	0.16	1	0.16	0.14	0.12	0.26	0.22	0	0.26	1	0.94	0.56	0	0.82	0.4	0.08	0.46	0.14	0.08	0.64	0.48	0.9	0.08	0.12	0.34	0.9	0.24	0.2	0.46	0	0.84	0.52	0.86	0.72	0.36	0.92	0.1	0.76	0.48	0.06	0.08	0.16	0.58
Brahui	56	0.38	0.36	0.84	0.94	0.42	0.1	0.98	0.12	0.16	0.14	0.3	0.06	0.02	0.26	0.98	1	0.26	0.24	0.94	0.16	0.18	0.24	0.1	0.22	0.52	0.46	0.82	0.12	0.28	0.32	0.9	0.12	0.52	0.52	0.12	0.86	0.56	0.9	0.86	0.26	0.92	0.16	0.8	0.64	0.06	0.12	0.06	0.66
Balochi	57	0.36	0.26	0.88	0.86	0.28	0.2	0.94	0.08	0.08	0.1	0.24	0.04	0.04	0.3	0.96	1	0.3	0.08	0.88	0.3	0.24	0.44	0.06	0.16	0.64	0.38	0.84	0.08	0.22	0.18	0.96	0.06	0.34	0.64	0.02	0.74	0.38	0.92	0.82	0.26	0.92	0.24	0.82	0.54	0.08	0.2	0.08	0.58
Sindhi	58	0.56	0.44	0.96	0.82	0.32	0.22	0.78	0.16	0.12	0.02	0.54	0.08	0.06	0.24	0.96	0.98	0.32	0.02	0.9	0.22	0.22	0.6	0.08	0.32	0.56	0.24	0.86	0.22	0.18	0.36	0.94	0.18	0.46	0.58	0.06	0.7	0.7	0.92	0.72	0.3	0.84	0.24	0.8	0.42	0.06	0.18	0.02	0.66
Keralite,S.India	59	0.416667	0.45	0.883333	0.9	0.316667	0.25	0.816667	0.166667	0.183333	0.05	0.45	0.0833333	0.0666667	0.3	1	1	0.366667	0.0689655	0.816667	0.183333	0.166667	0.616667	0.2	0.283333	0.516667	0.316667	0.85	0.283333	0.4	0.5	0.983333	0.216667	0.433333	0.666667	0.0833333	0.683333	0.55	0.95	0.7	0.4	0.833333	0.116667	0.85	0.483333	0.0666667	0.15	0.0166667	0.55
Thoti	60	0.178571	0.357143	0.964286	0.928571	0.125	0.571429	0.785714	0.0833333	0.230769	0.0714286	0.678571	0.1	0	0.107143	1	0.964286	0.285714	0.392857	0.892857	0.192308	0.321429	0.714286	0.285714	0.285714	0.857143	0.428571	0.785714	0.25	0.464286	0.678571	0.785714	0.214286	0.321429	0.892857	0.0714286	0.821429	0.75	1	0.428571	0.535714	0.571429	0.107143	0.857143	0.269231	0	0.5	0	0.535714
Kachari from Assam	61	0.235294	0.558824	0.970588	0.911765	0.205882	0.323529	0.705882	0.0588235	0.235294	0.323529	0.294118	0.117647	0.0588235	0.176471	1	1	0.411765	0.0588235	0.884615	0.176471	0.46875	0.911765	0.205882	0.529412	0.411765	0.558824	0.90625	0.470588	0.382353	0.264706	0.852941	0.235294	0.441176	0.588235	0.392857	0.764706	0.676471	0.588235	0.4375	0.323529	0.676471	0.205882	0.823529	0.5625	0.117647	0.235294	0.235294	0.470588
GIH	62	0.488636	0.5	0.960227	0.886364	0.244318	0.335227	0.886364	0.0795455	0.176136	0.143678	0.431818	0.091954	0.00574713	0.227273	0.971591	0.988636	0.318182	0.125	0.8125	0.170455	0.295455	0.573864	0.107955	0.198864	0.616279	0.397727	0.880682	0.227273	0.232955	0.346591	0.954545	0.0965909	0.380682	0.505682	0.0795455	0.738636	0.649425	0.909091	0.653409	0.306818	0.863636	0.204545	0.789773	0.284091	0.0344828	0.238636	0.0738636	0.585227
Pathans	63	0.267123	0.395522	0.777027	0.922535	0.212329	0.201389	0.887324	0.104167	0.139706	0.0869565	0.3125	0.155405	0.0410959	0.232394	0.986301	0.993151	0.27551	0.155405	0.982759	0.182432	0.214286	0.491667	0.12	0.253521	0.640845	0.446429	0.90411	0.277778	0.309859	0.359155	0.977941	0.173611	0.333333	0.471014	0.0882353	0.763514	0.644928	0.905405	0.607143	0.381944	0.825758	0.178082	0.716216	0.446154	0.0472973	0.234043	0.0666667	0.598592
Pathan	64	0.304348	0.434783	0.956522	0.869565	0.26087	0.195652	0.913043	0.0869565	0.217391	0.152174	0.23913	0.108696	0.0434783	0.23913	0.956522	1	0.413043	0.108696	0.891304	0.152174	0.195652	0.521739	0.0652174	0.108696	0.5	0.282609	0.978261	0.108696	0.304348	0.173913	0.847826	0.0869565	0.304348	0.347826	0.152174	0.847826	0.543478	0.934783	0.782609	0.304348	0.891304	0.152174	0.695652	0.543478	0.152174	0.217391	0.0652174	0.521739
Mohanna	65	0.427083	0.344444	0.844444	0.927083	0.351064	0.344444	0.864583	0.114583	0.119565	0.09375	0.404762	0.0851064	0.03125	0.354167	0.96875	1	0.275	0.0957447	0.973684	0.229167	0.130435	0.576087	0.15625	0.114583	0.465909	0.315217	0.927083	0.333333	0.385417	0.395833	0.968085	0.15625	0.458333	0.552083	0.0652174	0.708333	0.583333	0.914894	0.776596	0.361702	0.8125	0.28125	0.84375	0.385417	0.0729167	0.292683	0.0326087	0.776596
Burusho	66	0.28	0.4	0.92	0.9	0.22	0.22	0.92	0.2	0.12	0.24	0.36	0.08	0.06	0.26	0.94	0.96	0.44	0.26	0.8	0.16	0.24	0.56	0.12	0.16	0.74	0.52	0.74	0.2	0.38	0.42	0.98	0.08	0.46	0.48	0.18	0.62	0.64	0.9	0.72	0.2	0.9	0.18	0.72	0.4	0.12	0.2	0.12	0.58
Khanty	67	0.1	0.23	0.73	0.9	0.38	0.29	0.76	0.0918367	0.102041	0.37	0.229167	0.06	0.14	0.1	0.96	0.95	0.49	0.15	0.94	0.31	0.25	0.55	0.22	0.31	0.683673	0.51	0.59	0.285714	0.63	0.6	0.84	0.31	0.29	0.5	0.34	0.68	0.65	0.65	0.37	0.49	0.93	0.28	0.81	0.52	0.06	0.295918	0.15	0.52
Hazara 1	68	0.107143	0.28481	0.788235	0.906977	0.282353	0.425926	0.782353	0.170588	0.402439	0.229412	0.4125	0.0747126	0.122093	0.241379	1	0.948276	0.486667	0.162651	0.956897	0.244186	0.353659	0.480263	0.132184	0.323529	0.591463	0.52439	0.723529	0.317647	0.394118	0.512195	0.938272	0.147059	0.418605	0.517442	0.384615	0.586207	0.476744	0.767857	0.52907	0.430233	0.709302	0.261905	0.770115	0.604938	0.0747126	0.3	0.12069	0.658824
Hazara 2	69	0.125	0.208333	0.8125	0.854167	0.375	0.416667	0.854167	0.104167	0.3125	0.145833	0.3125	0.0208333	0.0416667	0.166667	0.958333	0.875	0.645833	0.333333	0.895833	0.208333	0.291667	0.354167	0.166667	0.354167	0.645833	0.5	0.666667	0.4375	0.375	0.520833	0.895833	0.1875	0.1875	0.625	0.333333	0.6875	0.520833	0.895833	0.5625	0.479167	0.770833	0.270833	0.75	0.583333	0.0416667	0.333333	0.125	0.583333
CN-UIG-Uigur	70	0.151163	0.418605	0.818182	0.888889	0.428571	0.409091	0.790698	0.0666667	0.476744	0.227273	0.411111	0.0681818	0.0568182	0.215909	0.988889	0.966667	0.435897	0.285714	0.818182	0.25	0.386364	0.613636	0.155556	0.397727	0.592593	0.593023	0.633333	0.454545	0.406977	0.488889	0.732558	0.0666667	0.420455	0.571429	0.404762	0.588889	0.422222	0.704545	0.397727	0.388889	0.744186	0.211111	0.822222	0.545455	0.0930233	0.431034	0.154762	0.633333
Uygur	71	0.2	0.3	0.8	0.85	0.45	0.35	0.8	0	0.3	0.05	0.55	0.15	0.1	0.25	0.9	0.9	0.65	0.35	0.9	0.25	0.1	0.55	0.2	0.25	0.4	0.35	0.75	0.45	0.35	0.6	0.9	0.15	0.3	0.4	0.25	0.6	0.4	0.9	0.35	0.25	0.8	0.35	0.7	0.5	0.2	0.25	0.05	0.75
CN-KHG-KhambaTibetan	72	0.0833333	0.26	0.814815	1	0.538462	0.462963	0.769231	0.166667	0.519231	0.166667	0.5	0.134615	0.148148	0.24	0.980769	1	0.518519	0.259259	0.711538	0.230769	0.481481	0.56	0.277778	0.68	0.152174	0.925926	0.58	0.259259	0.576923	0.851852	0.888889	0.269231	0.25	0.846154	0.557692	0.557692	0.365385	0.777778	0.346154	0.462963	0.673077	0.277778	0.596154	0.62963	0.0576923	0.608696	0.230769	0.685185
CN-MVF-MongolianS	73	0.0727273	0.25	0.733333	0.927419	0.483333	0.681034	0.77193	0.254098	0.465517	0.290323	0.425	0.133333	0.166667	0.169355	0.983871	1	0.483051	0.344262	0.9	0.193548	0.290323	0.558333	0.25	0.55	0.292453	0.601695	0.57377	0.416667	0.550847	0.758065	0.798387	0.185484	0.266129	0.721311	0.491525	0.395161	0.278689	0.774194	0.324561	0.483871	0.680328	0.274194	0.75	0.541667	0.133333	0.5	0.208333	0.725806
Mongola	74	0.05	0.45	0.8	0.95	0.6	0.55	0.55	0.05	0.5	0.35	0.3	0.15	0.15	0.2	1	1	0.5	0.2	0.9	0.25	0.3	0.7	0.2	0.45	0.15	0.6	0.55	0.6	0.45	0.9	0.95	0.35	0.35	0.55	0.45	0.3	0.1	0.7	0.3	0.5	0.75	0.45	0.5	0.45	0.15	0.45	0.1	0.65
Druze Unrelated Feb0	28	0.233333	0.206667	0.98	0.78	0.426667	0.1	0.939189	0.0466667	0.1	0.06	0.193333	0.0733333	0.0333333	0.426667	0.993333	0.986667	0.506667	0.04	0.871622	0.3	0.193333	0.26	0.0472973	0.0933333	0.76	0.353333	0.946667	0.121622	0.0866667	0.0733333	0.92	0.0405405	0.186667	0.633333	0.0733333	0.886667	0.693333	0.946667	0.9	0.306667	0.933333	0.146667	0.891892	0.452703	0.1	0.0405405	0.00666667	0.58
CN-HMQ-HmongBlack	75	0.0652174	0.294118	0.836957	0.913043	0.444444	0.869565	0.706522	0.130435	0.532258	0.166667	0.423913	0	0.173913	0.347826	1	1	0.532609	0.477778	0.809524	0.108696	0.383333	0.670732	0.184783	0.673913	0.188889	0.65625	0.695652	0.478261	0.402174	0.826087	0.804348	0.195652	0.266667	0.826087	0.554348	0.26087	0.163043	0.695652	0.163043	0.51087	0.76087	0.206522	0.554348	0.413043	0.108696	0.423913	0.228261	0.711111
CN-BQH-BaimaDee	76	0.1625	0.3375	0.858974	0.973684	0.65	0.684211	0.897436	0.1875	0.472973	0.3375	0.45	0.115385	0.1875	0.125	1	1	0.35	0.291667	0.8125	0.2375	0.435897	0.615385	0.333333	0.564103	0.109375	0.666667	0.4875	0.35	0.675	0.8375	0.75	0.236842	0.35	0.923077	0.6	0.410256	0.225	0.8625	0.325	0.425	0.565789	0.25	0.551282	0.6125	0.1625	0.557143	0.15	0.875
CN-QMR-Qiang	77	0.121622	0.391892	0.789474	0.947368	0.567568	0.757143	0.697368	0.223684	0.578947	0.289474	0.526316	0.0526316	0.118421	0.302632	1	1	0.432432	0.328947	0.828947	0.263158	0.421053	0.684211	0.434211	0.597222	0.108108	0.666667	0.592105	0.289474	0.552632	0.842105	0.763158	0.180556	0.25	0.815789	0.635135	0.460526	0.276316	0.828947	0.236842	0.434211	0.592105	0.263158	0.605263	0.539474	0.105263	0.486486	0.118421	0.776316
CN-KAZ-Khazak	78	0.104651	0.255814	0.761364	0.928571	0.428571	0.414634	0.775	0.0795455	0.325	0.238636	0.404762	0.119048	0.125	0.255814	0.965116	0.976744	0.634146	0.25	0.906977	0.215909	0.340909	0.44186	0.202381	0.453488	0.4	0.605263	0.477273	0.511628	0.5125	0.602273	0.804878	0.204545	0.268293	0.654762	0.329545	0.5625	0.443182	0.693182	0.428571	0.443182	0.690476	0.297619	0.625	0.452381	0.159091	0.4125	0.136364	0.693182
CN-LIC-Hlai	79	0.0978261	0.5	0.738095	0.925532	0.42	0.855556	0.544444	0.0555556	0.62766	0.290698	0.487805	0.0111111	0.106383	0.443182	0.913043	1	0.466667	0.337209	0.736842	0.19697	0.468085	0.893617	0.244444	0.511111	0.180851	0.711111	0.836957	0.47	0.553191	0.702128	0.848837	0.292683	0.202381	0.847826	0.259259	0.347826	0.217391	0.855556	0.3125	0.511628	0.608696	0.231707	0.644444	0.5	0.134146	0.306818	0.217391	0.622222
Yakut	80	0.0686275	0.313725	0.686275	0.921569	0.490196	0.411765	0.735294	0.22549	0.333333	0.313725	0.36	0.24	0.0882353	0.0980392	1	0.990196	0.647059	0.215686	0.960784	0.264706	0.27451	0.647059	0.22549	0.598039	0.313725	0.72549	0.460784	0.372549	0.490196	0.862745	0.705882	0.313725	0.117647	0.460784	0.519608	0.294118	0.519608	0.54902	0.45098	0.245098	0.754902	0.107843	0.627451	0.656863	0.147059	0.4	0.303922	0.627451
Dai	81	0.15	0.4	1	1	0.35	0.95	0.55	0.05	0.65	0.25	0.65	0.1	0.05	0.4	1	0.95	0.5	0.4	0.95	0.2	0.3	0.555556	0.4	0.65	0.25	0.85	0.8	0.5	0.3	0.75	0.9	0.1	0.45	0.95	0.55	0.25	0.15	0.9	0.2	0.45	0.4	0.45	0.75	0.45	0.2	0.1	0.3	0.6
Lahu	82	0.25	0.15	0.85	0.95	0.2	0.95	0.55	0.15	0.6	0.25	0.25	0.05	0.2	0.1	1	1	0.35	0.35	0.8	0.3	0.2	0.55	0.35	0.7	0.2	0.6	0.55	0.45	0.15	0.8	0.8	0.25	0.4	0.6	0.3	0.5	0.05	0.7	0.3	0.65	0.7	0.1	0.85	0.55	0.3	0.25	0.15	0.8
Miaozu	83	0.1	0.35	0.8	1	0.4	0.85	0.65	0.2	0.5	0.2	0.25	0	0.2	0.35	1	1	0.5	0.55	0.9	0.2	0.55	0.75	0.25	0.75	0.1	0.7	0.8	0.55	0.4	0.85	0.7	0.05	0.35	0.8	0.5	0.45	0.25	0.8	0.2	0.4	0.45	0.2	0.8	0.45	0.4	0.6	0.2	0.9
Naxi	84	0.111111	0.277778	0.888889	0.888889	0.611111	0.5	0.777778	0.222222	0.5	0.0555556	0.555556	0.111111	0	0.277778	1	1	0.555556	0.388889	0.888889	0.111111	0.666667	0.722222	0.277778	0.555556	0.166667	0.722222	0.611111	0.277778	0.388889	0.777778	0.944444	0.222222	0.222222	0.666667	0.666667	0.388889	0.277778	0.777778	0.277778	0.277778	0.611111	0.277778	0.833333	0.444444	0	0.388889	0.166667	0.722222
Oroqen	85	0	0.3	0.75	0.95	0.45	0.7	0.85	0.25	0.4	0.15	0.45	0	0.15	0.05	1	0.9	0.6	0.4	0.8	0.2	0.35	0.55	0.3	0.55	0.3	0.65	0.5	0.5	0.65	0.65	0.7	0.15	0.1	0.7	0.7	0.3	0.35	0.55	0.15	0.5	0.7	0.3	0.8	0.5	0.05	0.45	0.15	0.65
She	86	0	0.1	0.95	0.95	0.3	0.55	0.65	0.15	0.7	0.3	0.7	0.05	0.25	0.3	1	1	0.55	0.35	0.7	0.05	0.4	0.65	0.15	0.5	0.15	0.7	0.6	0.444444	0.65	0.95	0.75	0.15	0.2	0.8	0.45	0.45	0.25	0.65	0.1	0.5	0.5	0.55	0.6	0.45	0	0.7	0.2	0.5
Tu	87	0.05	0.35	0.75	0.95	0.75	0.6	0.75	0.3	0.65	0.15	0.65	0.1	0	0.05	1	1	0.35	0.55	0.85	0.1	0.25	0.6	0.35	0.55	0.1	0.55	0.45	0.55	0.75	0.75	0.85	0.15	0.2	0.75	0.35	0.7	0.1	0.75	0.4	0.35	0.55	0.3	0.75	0.7	0.1	0.3	0.05	0.7
Tujia	88	0.05	0.4	0.75	0.9	0.65	0.75	0.55	0.1	0.5	0.05	0.65	0.1	0.1	0.25	1	1	0.45	0.4	0.85	0.25	0.55	0.75	0.3	0.65	0.4	0.7	0.6	0.7	0.5	0.75	0.9	0.15	0.2	0.85	0.5	0.45	0.25	0.95	0.35	0.35	0.65	0.2	0.8	0.55	0.1	0.35	0.35	0.85
Han	89	0.104651	0.302326	0.825581	0.930233	0.395349	0.837209	0.690476	0.0595238	0.55814	0.325581	0.44186	0.104651	0.162791	0.297619	1	1	0.44186	0.406977	0.77907	0.232558	0.406977	0.686047	0.360465	0.627907	0.231707	0.744186	0.616279	0.5	0.511628	0.825581	0.895349	0.151163	0.209302	0.860465	0.534884	0.325581	0.22093	0.767442	0.232558	0.430233	0.651163	0.360465	0.616279	0.418605	0.197674	0.360465	0.209302	0.674419
Xibo	90	0.166667	0.277778	0.666667	0.944444	0.555556	0.777778	0.777778	0.333333	0.555556	0.333333	0.611111	0.111111	0	0	1	1	0.5	0.333333	0.888889	0.277778	0.444444	0.555556	0.333333	0.444444	0.388889	0.555556	0.666667	0.611111	0.5	0.555556	0.833333	0.222222	0.222222	0.888889	0.5	0.333333	0.333333	0.666667	0.333333	0.388889	0.777778	0.166667	0.777778	0.5	0.0555556	0.5	0.111111	0.555556
Yizu	91	0.05	0.35	0.75	1	0.3	0.85	0.85	0.1	0.45	0.2	0.45	0.2	0.1	0.25	1	0.95	0.25	0.4	0.85	0.35	0.35	0.7	0.35	0.7	0.2	0.95	0.6	0.55	0.65	0.85	0.8	0.2	0.25	0.9	0.5	0.35	0.05	0.7	0.15	0.45	0.75	0.45	0.65	0.7	0.15	0.25	0.35	0.7
Daur	92	0.0555556	0.388889	0.555556	0.944444	0.388889	0.888889	1	0.277778	0.666667	0.444444	0.333333	0.166667	0.111111	0.166667	0.944444	1	0.333333	0.277778	0.888889	0.277778	0.333333	0.722222	0.444444	0.611111	0.333333	0.666667	0.777778	0.555556	0.555556	0.722222	0.722222	0.277778	0.111111	0.666667	0.388889	0.166667	0.222222	0.555556	0.222222	0.722222	0.666667	0.111111	0.777778	0.666667	0.111111	0.5	0.111111	0.722222
Hezhen	93	0.111111	0.333333	0.611111	0.944444	0.444444	0.611111	0.5	0.222222	0.388889	0.166667	0.555556	0.0555556	0.222222	0	1	1	0.444444	0.333333	0.777778	0.277778	0.277778	0.611111	0.388889	0.5	0.222222	0.722222	0.777778	0.555556	0.444444	0.944444	0.722222	0.166667	0.333333	0.722222	0.611111	0.333333	0.166667	0.611111	0.277778	0.5	0.833333	0.222222	0.666667	0.555556	0.222222	0.333333	0.333333	0.777778
CHD	94	0.0823529	0.295	0.717647	0.947059	0.428571	0.752941	0.647059	0.182353	0.582353	0.220238	0.505882	0.0764706	0.160714	0.217647	1	0.988235	0.440476	0.422619	0.717647	0.164706	0.5	0.755952	0.238095	0.558824	0.2	0.676471	0.735294	0.582353	0.611765	0.764706	0.805882	0.188235	0.276471	0.803571	0.482353	0.35119	0.211765	0.817647	0.264706	0.536145	0.597561	0.35119	0.642857	0.494048	0.164706	0.339286	0.235294	0.735294
CHB	95	0.125	0.280488	0.696429	0.910714	0.392857	0.714286	0.654762	0.220238	0.535714	0.23494	0.470238	0.0952381	0.142857	0.208333	1	1	0.52381	0.404762	0.779762	0.166667	0.47619	0.7125	0.232143	0.565476	0.290123	0.695122	0.684524	0.470238	0.625	0.833333	0.779762	0.160714	0.255952	0.821429	0.553571	0.357143	0.136905	0.821429	0.214286	0.536145	0.654762	0.285714	0.678571	0.595238	0.125	0.440476	0.220238	0.759036
Chinese, Taiwan	96	0.07	0.31	0.8	0.96	0.47	0.81	0.66	0.2	0.591837	0.22	0.5	0.07	0.16	0.21	1	0.98	0.49	0.479592	0.75	0.21	0.5	0.74	0.21	0.52	0.11	0.76	0.65	0.57	0.552083	0.8	0.83	0.12	0.27	0.785714	0.55	0.34	0.16	0.77	0.28	0.44	0.58	0.427083	0.693878	0.326531	0.09	0.40625	0.14	0.72
Hakka	97	0.0487805	0.2625	0.743902	0.853659	0.45122	0.829268	0.670732	0.134146	0.621951	0.256098	0.487805	0.0243902	0.097561	0.280488	1	0.987805	0.402439	0.5	0.780488	0.134146	0.439024	0.780488	0.280488	0.5	0.219512	0.695122	0.695122	0.52439	0.54878	0.804878	0.780488	0.158537	0.243902	0.829268	0.52439	0.402439	0.146341	0.804878	0.231707	0.5	0.621951	0.353659	0.646341	0.5	0.170732	0.402439	0.146341	0.731707
Koreans	98	0.0833333	0.231481	0.731481	0.861111	0.377358	0.685185	0.703704	0.259259	0.546296	0.287037	0.537736	0.0648148	0.111111	0.203704	1	0.990741	0.453704	0.37037	0.852941	0.212963	0.462963	0.703704	0.194444	0.583333	0.185185	0.722222	0.490741	0.592593	0.564815	0.824074	0.814815	0.0833333	0.212963	0.814815	0.509259	0.277778	0.0740741	0.768519	0.277778	0.592593	0.703704	0.305556	0.648148	0.444444	0.166667	0.37037	0.203704	0.685185
Japanese	99	0.11	0.21	0.73	0.89	0.39	0.72	0.78	0.23	0.55	0.24	0.51	0.11	0.11	0.29	1	1	0.44	0.39	0.846939	0.17	0.428571	0.66	0.3	0.58	0.21	0.74	0.459184	0.54	0.53	0.734694	0.92	0.14	0.22	0.74	0.37	0.29	0.11	0.75	0.26	0.59	0.6	0.31	0.71	0.56	0.25	0.41	0.295918	0.61
JPT	100	0.110465	0.256098	0.680233	0.912791	0.377907	0.784884	0.744186	0.203488	0.604651	0.162791	0.488372	0.133721	0.147059	0.244186	0.994186	0.994186	0.447674	0.436047	0.796512	0.186047	0.343023	0.651163	0.232558	0.494186	0.130952	0.77907	0.505814	0.558824	0.575581	0.819767	0.837209	0.186047	0.25	0.773256	0.430233	0.226744	0.0988372	0.732558	0.267442	0.588235	0.704819	0.343023	0.813953	0.540698	0.116279	0.360465	0.197674	0.664706
Laotians	101	0.139831	0.377119	0.864407	0.927966	0.384615	0.864407	0.653846	0.114407	0.614407	0.389831	0.5	0.0338983	0.128205	0.297414	1	1	0.5	0.436441	0.794872	0.119658	0.309322	0.783898	0.169492	0.504237	0.254237	0.733051	0.754237	0.461864	0.432203	0.724576	0.927966	0.211864	0.402542	0.855932	0.529661	0.377119	0.165254	0.771186	0.25	0.521186	0.598291	0.338983	0.699153	0.487288	0.220339	0.368644	0.300847	0.699153
Cambodians	102	0.104167	0.458333	0.854167	0.895833	0.395833	0.729167	0.708333	0.1875	0.5625	0.291667	0.416667	0.0416667	0.0625	0.291667	1	1	0.354167	0.520833	0.891304	0.1875	0.270833	0.708333	0.145833	0.270833	0.1875	0.6875	0.729167	0.583333	0.291667	0.8125	0.854167	0.23913	0.3125	0.8125	0.479167	0.333333	0.354167	1	0.282609	0.5	0.729167	0.395833	0.708333	0.375	0.104167	0.520833	0.333333	0.604167
Ami	103	0.1875	0.4375	0.75641	0.9625	0.4625	0.8125	0.625	0.1	0.7375	0.25	0.2375	0.1	0.125	0.325	1	1	0.325	0.192308	0.5	0.0875	0.575	0.9875	0.2625	0.4375	0.4625	0.85	0.65	0.4625	0.525	0.8375	0.9625	0.192308	0.15	0.6375	0.3	0.4375	0.1	0.9	0.1625	0.474359	0.6	0.282051	0.5875	0.575	0.2125	0.289474	0.461538	0.7875
Atayal	104	0.154762	0.547619	0.792683	0.97619	0.142857	0.940476	0.369048	0.119048	0.547619	0.27381	0.297619	0.202381	0.238095	0.452381	1	1	0.47619	0.142857	0.6625	0	0.345238	1	0.130952	0.666667	0.428571	0.890244	0.630952	0.452381	0.390244	0.607143	0.892857	0.178571	0.238095	0.77381	0.695122	0.488095	0.0238095	0.952381	0.607143	0.357143	0.380952	0.369048	0.666667	0.642857	0.285714	0.190476	0.378049	0.761905
Malaysians	105	0.181818	0.55	0.954545	0.909091	0.3	0.636364	0.681818	0.272727	0.454545	0.318182	0.5	0	0.0909091	0.181818	1	1	0.363636	0.454545	1	0.0454545	0.0909091	0.681818	0.181818	0.409091	0.590909	0.863636	0.863636	0.636364	0.409091	0.5	0.909091	0.136364	0.5	0.590909	0.272727	0.227273	0.409091	1	0.181818	0.363636	0.818182	0.227273	0.545455	0.0909091	0.0909091	0.545455	0.272727	0.681818
Micronesians	106	0.1	0.585714	0.714286	0.928571	0.271429	0.485714	0.614286	0.0285714	0.357143	0.185714	0.385714	0.0571429	0.185714	0.171429	1	1	0.242857	0.228571	0.9	0.2	0.557143	0.728571	0.0857143	0.457143	0.242857	0.671429	0.628571	0.585714	0.314286	0.757143	0.828571	0.142857	0.114286	0.771429	0.357143	0.557143	0.2	0.942857	0.242857	0.442857	0.428571	0.314286	0.7	0.414286	0.0142857	0.485714	0.314286	0.8
Samoans	107	0.25	0.5625	0.8125	0.875	0.3125	0.8125	0.6875	0.125	0.5625	0.375	0.375	0.25	0.3125	0.125	1	1	0.0625	0.125	1	0.0625	0.8125	0.785714	0.0625	0.75	0.3125	0.714286	0.8125	0.5625	0.5	0.8125	0.6875	0.125	0.0714286	0.75	0.3125	0.6875	0.3125	0.6875	0.142857	0.3125	0.5	0.4375	0.8125	0.625	0.125	0.357143	0.1875	0.5
Papua-New Guineans	108	0.230769	0.590909	0.461538	0.961538	0.5	0.653846	0.653846	0.346154	0	0.0384615	0.153846	0	0.346154	0	1	1	0.269231	0.0384615	1	0.0384615	0.692308	0.538462	0.0769231	0	0.269231	0.0769231	0.653846	0.307692	0.538462	0.230769	1	0.307692	0.423077	0.884615	0.307692	0.884615	0.115385	1	0.153846	0.269231	0.692308	0.653846	0.576923	0.769231	0	0.653846	0.5	0.346154
Papuan	109	0.0588235	0.382353	0.529412	0.970588	0.529412	0.647059	0.647059	0.235294	0.0588235	0.0294118	0.235294	0	0.382353	0	1	1	0.235294	0.0588235	1	0.294118	0.794118	0.647059	0.205882	0	0.0882353	0.205882	0.617647	0.5	0.558824	0.352941	1	0.235294	0.352941	0.970588	0.411765	0.911765	0.176471	0.970588	0.176471	0.352941	0.529412	0.705882	0.823529	0.764706	0	0.558824	0.4375	0.588235
Nasioi Melanesians	110	0.0909091	0.431818	0.568182	0.840909	0.386364	0.704545	0.954545	0.227273	0.318182	0.227273	0.272727	0	0.0227273	0.0454545	1	1	0.386364	0.204545	0.931818	0.181818	0.863636	0.5	0.0681818	0.204545	0.227273	0.113636	0.840909	0.272727	0.363636	0.318182	1	0.522727	0.136364	1	0.113636	0.636364	0.0227273	1	0	0.25	1	0.454545	0.840909	0.522727	0	0.681818	0.0227273	0.795455
MEX	111	0.285714	0.132653	0.59375	0.785714	0.625	0.316327	0.663265	0.346939	0.428571	0.295918	0.364583	0.234694	0.295918	0.234694	0.816327	0.744898	0.489796	0.479592	0.602041	0.214286	0.142857	0.239583	0.346939	0.438776	0.518	0.540816	0.795918	0.285714	0.44898	0.438776	0.734694	0.183673	0.438776	0.622449	0.336735	0.663265	0.375	0.602041	0.367347	0.479592	0.663265	0.418367	0.795918	0.44898	0.387755	0.306122	0.291667	0.469388
Pima, Mexico unrelat	112	0.396226	0.00943396	0.105769	0.990566	0.877358	0.632075	0.679245	0.754717	0.688679	0.566038	0.367925	0.575472	0.745283	0.0849057	0.877358	0.339623	0.650943	0.716981	0.216981	0.481132	0.254717	0.0849057	0.54717	0.773585	0.0566038	0.613208	0.45283	0.660377	0.773585	0.90566	0.264151	0.188679	0.584906	0.59434	0.839623	0.245283	0.207547	0.349057	0.0283019	0.830189	0.40566	0.603774	0.622642	0.45283	0.811321	0.603774	0.669811	0.141509
Maya	113	0.186275	0.07	0.382353	0.95098	0.833333	0.598039	0.421569	0.598039	0.705882	0.421569	0.176471	0.421569	0.686275	0.0882353	0.627451	0.490196	0.411765	0.72549	0.295918	0.137255	0.0588235	0.343137	0.745098	0.764706	0.352941	0.79	0.519608	0.352941	0.75	0.784314	0.343137	0.254902	0.813725	0.803922	0.607843	0.401961	0.294118	0.519608	0.205882	0.578431	0.460784	0.77451	0.411765	0.176471	0.470588	0.598039	0.676471	0.137255
Quechua	114	0.318182	0.159091	0.181818	0.977273	0.840909	0.522727	0.409091	0.5	0.727273	0.613636	0.363636	0.5	0.818182	0.0454545	0.522727	0.704545	0.409091	0.727273	0.318182	0.204545	0.113636	0.227273	0.772727	0.681818	0.159091	0.863636	0.25	0.159091	0.5	0.863636	0.431818	0.431818	0.727273	0.795455	0.772727	0.272727	0.272727	0.363636	0.227273	0.75	0.454545	0.863636	0.613636	0.136364	0.75	0.340909	0.75	0.204545
Colombians	115	0.346154	0.0384615	0.153846	1	0.923077	0.423077	0.0769231	0.961538	0.615385	0.807692	0.115385	0.730769	0.461538	0.346154	0.692308	0.115385	0.615385	0.884615	0.384615	0.115385	0	0	0.730769	0.961538	0.192308	0.923077	0.307692	0.615385	0.884615	0.923077	0.538462	0.153846	0.846154	0.769231	0.653846	0.115385	0.423077	0.5	0.0384615	0.653846	0.346154	0.769231	0.269231	0.269231	0.615385	1	0.769231	0.384615
Guihiba speakers	116	0.181818	0	0.454545	1	1	0.363636	0.181818	0.75	0.863636	0.545455	0.136364	0.7	0.454545	0.0909091	0.727273	0.454545	0.5	0.818182	0.136364	0.136364	0	0.0909091	0.818182	0.863636	0.0454545	0.772727	0.227273	0.681818	0.863636	0.909091	0.227273	0.272727	0.7	0.772727	0.909091	0.318182	0.0909091	0.333333	0.0454545	0.545455	0.272727	0.818182	0.363636	0.136364	0.454545	0.636364	0.590909	0.409091
Ticuna	117	0.0615385	0	0.376923	1	0.815385	0.438462	0.284615	0.584615	0.607692	0.561538	0.130769	0.792308	0.5	0.1	0.507692	0.384615	0.607692	0.4	0.078125	0.115385	0.0769231	0.423077	0.669231	0.607692	0.346154	0.876923	0.430769	0.638462	0.676923	0.930769	0.361538	0.184615	0.561538	0.961538	0.661538	0.446154	0.2	0.7	0.0538462	0.807692	0.184615	0.615385	0.6	0.307692	0.646154	0.723077	0.692308	0.215385
Rondonian Surui	118	0.444444	0	0.655556	1	0.822222	0.659091	0.155556	1	1	0.772727	0.266667	0.933333	0.233333	0.113636	0.244444	0.344444	0.420455	0.988889	0.102273	0	0.0777778	0.666667	0.844444	0.888889	0.2	0.733333	0.2	0.911111	0.833333	1	0.0333333	0.0777778	0.488889	1	0.766667	0.644444	0.411111	0.277778	0.0111111	0.877778	0.444444	0.711111	0.422222	0.0333333	0.922222	0.7	0.659091	0.177778
Karitiana	119	0.109091	0.0181818	0.118182	1	0.564815	0.109091	0.563636	0.709091	0.563636	0.881818	0.336364	0.564815	0.454545	0.145455	0.227273	0.62037	0.290909	0.888889	0.0943396	0.277778	0.00909091	0.236364	0.927273	0.9	0.154545	0.945455	0.563636	0.190909	0.990909	1	0.345455	0.0272727	0.963636	0.898148	0.654545	0.254545	0.118182	0.372727	0.00909091	0.763636	0.37037	0.545455	0.327273	0.00909091	0.536364	0.727273	0.445455	0.354545
[truncated: 80 more columns]
