# Supplementary material for: Analyses of a set of 128 ancestry informative single-nucleotide polymorphisms in a global set of 119 population samples
Source: Investig Genet. 2011 Jan 5;2:1. doi: 10.1186/2041-2223-2-1 (PMC3025953; doi:10.1186/2041-2223-2-1)
Supplement: Additional file 3 — List of Fst values for all 128 AISNPs. [file 2041-2223-2-1-S3.XLS]

## Sheet: Suppl Table 3
Additional File 3
Fst for sites in the Reference loci and in the AISNP loci
The first columns lists those SNPs and their Fst for the reference distribution;
the final two columns are the SNPs and Fst for the 128 SNPs described.
Note that this is not intended to be an accurate population genetics-evolutionary
measure but simply a convenient measure of overall variation of the set of AISNPs and a
rough measure of relative variation among the different loci. At this level of identifying
AISNPs the complexities of incorporating sample sizes and the largely unknown effective
population sizes does not warrant additional sophistication.
Reference loci	Fst				128 loci	Fst
C__25958294_10	0.0203				rs260690	0.5205
rs35259686	0.0204				rs4891825	0.517568
rs849140	0.0323				rs9522149	0.446966
rs17645294	0.0325				rs9530435	0.443001
rs7947715	0.0331				rs12439433	0.426467
rs1057911	0.0356				rs3784230	0.413555
rs9898527	0.0369				rs10496971	0.409639
rs12051822	0.0377				rs10007810	0.405616
rs486993	0.0382				rs6422347	0.402902
rs414974	0.0397				rs1040045	0.393714
rs1057910	0.0401				rs3737576	0.388628
rs7208548	0.0404				rs7657799	0.388202
rs9910962	0.0412				rs7554936	0.373571
rs4792951	0.0415				rs7997709	0.373024
rs4793979	0.0415				rs2416791	0.367133
rs16861476	0.0421				rs9319336	0.365383
rs3809782	0.0426				rs1513181	0.360348
rs10500616	0.0427				rs11652805	0.35684
rs6578679	0.0427				rs6548616	0.34407
rs7224287	0.0428				rs4463276	0.33627
rs16941684	0.043				rs12130799	0.335679
rs8078417	0.0433				rs3907047	0.329264
rs6462006	0.0434				rs11227699	0.326619
rs6462008	0.0436				rs9845457	0.324199
rs9690317	0.0438				rs200354	0.322177
rs4793951	0.0446				rs772262	0.319997
rs6964636	0.0446				rs870347	0.316938
rs4987092	0.0449				rs4908343	0.305133
rs9332380	0.0455				rs7803075	0.304406
rs3094355	0.046				rs2986742	0.303854
rs1598509	0.0462				rs1408801	0.303719
rs17265148	0.0468				rs7745461	0.294679
rs1378744	0.047				rs2397060	0.291145
rs12272771	0.0471				rs4746136	0.283097
rs630616	0.0474				rs6451722	0.278483
rs2399332	0.0477				rs1760921	0.277399
rs34014728	0.048				rs10236187	0.275876
rs2319634	0.048				rs9809104	0.271814
rs2880580	0.048				rs731257	0.270025
rs6947275	0.0483				rs4821004	0.269862
rs3740994	0.0484				rs798443	0.26929
rs3902025	0.0494				rs4781011	0.267785
rs6802486	0.0494				rs8035124	0.267678
rs3802980	0.0495				rs5768007	0.267111
rs271675	0.0497				rs4666200	0.265573
rs3802981	0.0499				rs10108270	0.264946
rs17084733	0.0502				rs948028	0.262242
rs7929587	0.0502				rs2357442	0.261805
rs2067087	0.0508				rs4918842	0.261275
rs4404140	0.051				rs1407434	0.259322
rs1378733	0.0514				rs3943253	0.255175
rs17656814	0.0515				rs12629908	0.251485
rs11654183	0.0516				rs4670767	0.249254
rs17729480	0.0516				rs4984913	0.247725
rs9908594	0.0517				rs705308	0.245147
rs1561967	0.0521				rs2702414	0.243718
rs324552	0.0521				rs10954737	0.243329
rs3744244	0.0521				rs1471939	0.243151
rs748620	0.0521				rs4880436	0.242595
rs1548357	0.0522				rs2330442	0.242251
rs4512811	0.0522				rs1879488	0.238467
rs7220104	0.0522				rs2627037	0.23719
rs6783334	0.0523				rs1950993	0.236154
rs17623154	0.0526				rs10512572	0.234242
rs16947151	0.0527				rs10511828	0.229985
rs3851786	0.0532				rs2899826	0.228173
rs1051409	0.0533				rs1325502	0.228124
rs7220426	0.0535				rs2269793	0.227546
rs12948128	0.0536				rs2125345	0.225374
rs3801776	0.0537				rs2306040	0.225144
rs197919	0.054				rs385194	0.222884
rs1052504	0.0541				rs192655	0.222262
rs2493654	0.0541				rs6464211	0.222204
rs2696291	0.0542				rs12657828	0.221748
rs6504145	0.0543				rs2946788	0.220523
rs10509787	0.0544				rs8113143	0.219923
rs4248280	0.0544				rs10513300	0.219851
rs4648321	0.0544				rs13400937	0.219713
rs6438180	0.0544				rs2504853	0.219282
rs9904512	0.0544				rs874299	0.219019
rs7091373	0.0545				rs7421394	0.218725
rs4796362	0.055				rs647325	0.218109
rs1004357	0.0551				rs3745099	0.217913
rs17332100	0.0556				rs4955316	0.216136
rs1332719	0.0558				rs1871428	0.215728
rs1024091	0.0559				rs1296819	0.21497
rs850730	0.0561				rs1369093	0.213619
rs9288990	0.0563				rs6556352	0.212622
rs2905851	0.0563				rs37369	0.210775
rs2227945	0.0566				rs316598	0.208387
rs4277395	0.0566				rs7844723	0.207843
rs749304	0.0566				rs734873	0.207033
rs7936093	0.0566				rs6104567	0.206366
rs8065115	0.0568				rs214678	0.206177
rs10423928	0.0569				rs10510228	0.202095
rs3744163	0.0569				rs818386	0.201986
rs4128658	0.0571				rs1569175	0.201859
rs17605348	0.0573				rs32314	0.201424
rs5748485	0.0573				rs1500127	0.197161
rs17494081	0.0574				rs7238445	0.197029
rs4793601	0.0574				rs10839880	0.19566
rs597255	0.0574				rs2835370	0.193947
rs13475	0.0575				rs1503767	0.192561
rs11539921	0.0577				rs2001907	0.191431
rs4530059	0.0577				rs8021730	0.190285
rs2030962	0.058				rs1040404	0.189587
rs2465265	0.0581				rs2030763	0.188689
rs10768567	0.0582				rs2966849	0.188394
rs814897	0.0583				rs316873	0.187167
rs17367504	0.0584				rs1837606	0.184992
rs271649	0.0584				rs4951629	0.183923
rs7794886	0.0585				rs4717865	0.182106
rs6503402	0.0588				rs4458655	0.180977
rs6802858	0.0589				rs3793791	0.178885
rs850734	0.0589				rs2532060	0.169189
rs2522822	0.0591				rs1513056	0.16894
rs11650975	0.0593				rs2073821	0.164931
rs2301137	0.0593				rs12544346	0.164796
rs4910715	0.0595				rs2033111	0.159885
rs692692	0.0595				rs946918	0.158508
rs1250880	0.0596				rs9291090	0.153884
rs3903132	0.0597				rs3118378	0.152194
rs1250876	0.0597				rs4800105	0.145598
rs12938476	0.0597				rs2070586	0.139683
rs16941569	0.0598				rs6541030	0.131399
rs2287019	0.0598				rs881728	0.127372
rs9905168	0.0598				rs3793451	0.121511
rs960567	0.0599				rs4798812	0.0875305
rs8073829	0.06
rs17711335	0.0603
rs7920533	0.0604
rs1396866	0.0605
rs736604	0.0605
rs7794708	0.0607
rs16939943	0.0609
rs11079387	0.061
rs4793622	0.0612
rs2239893	0.0613
rs1032986	0.0614
rs1726867	0.0614
rs5748483	0.0614
rs1058564	0.0615
rs6708729	0.0616
rs1801131	0.0617
rs2472529	0.0617
rs3736438	0.0618
rs708382	0.062
rs1859251	0.0621
rs12604048	0.0621
rs1912484	0.0621
rs3851808	0.0621
rs5746847	0.0622
rs6532816	0.0622
rs1975259	0.0623
rs4795405	0.0625
rs11655650	0.0626
rs759288	0.0626
rs150628	0.0627
rs2292972	0.0628
rs10246622	0.0629
rs6518598	0.063
rs16971010	0.0631
rs12265470	0.0633
rs8192772	0.0637
rs199494	0.0639
rs3871595	0.0639
rs11538871	0.0641
rs2574824	0.0641
rs197926	0.0643
rs3759067	0.0645
rs4986172	0.0645
rs592389	0.0645
rs7219397	0.0647
rs1824890	0.065
rs2292752	0.0651
rs4319818	0.0651
rs4362431	0.0651
rs150630	0.0652
rs3094354	0.0652
rs10884117	0.0654
rs761772	0.0654
rs3110986	0.0656
rs17145321	0.0658
rs9904967	0.0658
rs415455	0.0659
rs10891524	0.066
rs1107946	0.066
rs11652163	0.0661
rs16980051	0.0662
rs183247	0.0662
rs2961089	0.0663
rs10407137	0.0664
rs199144	0.0665
rs17569315	0.0666
rs16946628	0.0667
rs16970025	0.0669
rs2586490	0.0669
rs3739005	0.067
rs10276952	0.067
rs17703636	0.067
rs17331898	0.0671
rs324556	0.0672
rs8071667	0.0672
rs1484236	0.0673
rs9866271	0.0673
rs1012157	0.0676
rs2880574	0.0676
rs1464341	0.0677
rs11035102	0.0678
rs1989865	0.068
rs11822578	0.0681
rs8069476	0.0681
rs11868709	0.0682
rs2312183	0.0682
rs2204607	0.0684
rs883739	0.0685
rs9894638	0.0685
rs4803866	0.0686
rs5446	0.0686
rs10422601	0.0687
rs11870875	0.0687
rs1800062	0.0688
rs1805007	0.0689
rs271638	0.0689
rs4794013	0.069
rs11564006	0.0691
rs12601191	0.0691
rs8073868	0.0691
rs9912760	0.0691
rs2632259	0.0692
rs10769180	0.0696
rs2285674	0.0696
rs36036395	0.0697
rs4378650	0.0698
rs4793648	0.0698
rs11038295	0.07
rs12516	0.07
rs2632241	0.07
rs1377007	0.0702
rs2613516	0.0702
rs4794176	0.0703
rs2018660	0.0705
rs9906146	0.0705
rs1007654	0.0706
rs11871429	0.0707
rs741090	0.0708
rs7631864	0.0708
rs9905098	0.0708
rs9900173	0.071
rs9916632	0.071
rs2292346	0.0711
rs2970056	0.0711
rs17118363	0.0712
rs872793	0.0712
rs4682517	0.0713
rs2586488	0.0714
rs4794037	0.0714
rs713101	0.0714
rs12103839	0.0715
rs2066470	0.0715
rs3094356	0.0715
rs4794012	0.0715
rs9853414	0.0715
rs5748505	0.0716
rs791123	0.0716
rs6438179	0.0717
rs9815824	0.0717
rs12827505	0.0718
rs9825563	0.0718
rs12240703	0.0719
rs2117912	0.0722
rs1403528	0.0723
rs17333663	0.0725
rs1484237	0.0728
rs377533	0.0729
rs1007086	0.0733
rs1635302	0.0733
rs2874874	0.0733
rs17641908	0.0734
rs3739022	0.0734
rs7215223	0.0735
rs12450989	0.0737
rs10128556	0.0739
rs10231000	0.0739
rs1377808	0.0739
rs2070835	0.0739
rs7224129	0.0739
rs4954445	0.074
rs2040558	0.0741
rs2855039	0.0741
rs6503372	0.0741
rs9288989	0.0741
rs9903243	0.0742
rs1377004	0.0743
rs2238788	0.0743
rs11192325	0.0744
rs4793106	0.0744
rs4793110	0.0744
rs6948975	0.0744
rs9893304	0.0744
rs4646977	0.0745
rs7727569	0.0745
rs981696	0.0745
rs1056116	0.0746
rs197923	0.0746
rs6794522	0.0746
rs8071032	0.0746
rs11564003	0.0747
rs9902085	0.0747
rs10837269	0.0748
rs11079502	0.0748
rs12703414	0.0748
rs8072100	0.0748
rs2238791	0.0749
rs5018071	0.0749
rs7076332	0.0749
rs3213628	0.075
rs1981517	0.0751
rs4793105	0.0751
rs719606	0.0751
rs7501858	0.0751
rs12700785	0.0755
rs12992815	0.0755
rs6501186	0.0755
rs11657247	0.0756
rs392691	0.0757
rs397	0.0757
rs4702642	0.0757
rs9908330	0.0757
rs6953314	0.0758
rs7219483	0.0758
rs17141108	0.0759
rs4795418	0.0759
rs2129571	0.076
rs4794823	0.076
rs17274777	0.0761
rs3785915	0.0761
rs1486012	0.0763
rs2066183	0.0763
rs10884077	0.0765
rs1285905	0.0765
rs2233362	0.0766
rs25532	0.0766
rs3744246	0.0766
rs969581	0.0768
rs4793927	0.077
rs6948116	0.077
rs12087636	0.0771
rs2288278	0.0771
rs324560	0.0771
rs5745559	0.0771
rs10837552	0.0772
rs1858845	0.0772
rs2460537	0.0772
rs2471744	0.0773
rs9890691	0.0773
rs16970792	0.0775
rs2654849	0.0775
rs4793114	0.0776
rs10837319	0.0777
rs2286756	0.0778
rs744960	0.0778
rs9941360	0.0778
rs2066462	0.0779
rs4722681	0.0779
rs16956501	0.078
rs7366296	0.078
rs1358305	0.0781
rs17331877	0.0782
rs4793846	0.0782
rs9306229	0.0782
rs942270	0.0782
rs12941832	0.0783
rs6782373	0.0784
rs12449432	0.0785
rs12289981	0.0786
rs17078930	0.0786
rs10255262	0.0787
rs1545764	0.0787
rs1984518	0.0788
rs9912362	0.0789
rs11921691	0.0791
rs2399496	0.0791
rs2246839	0.0792
rs10500292	0.0793
rs150625	0.0793
rs11564008	0.0794
rs2193033	0.0794
rs11670462	0.0794
rs2097701	0.0794
rs4968286	0.0794
rs5993875	0.0794
rs9905581	0.0796
rs11066054	0.0797
rs16970784	0.0797
rs4802262	0.0797
rs6489817	0.0797
rs954344	0.0797
rs8064662	0.0798
rs8071245	0.0799
rs16966660	0.08
rs2240716	0.08
rs2428771	0.08
rs16941	0.0801
rs16941703	0.0801
rs8069937	0.0802
rs8076587	0.0803
rs12600968	0.0804
rs45504202	0.0804
rs7252448	0.0804
rs9739377	0.0804
rs11161857	0.0805
rs7119142	0.0806
rs1054609	0.0807
rs11870965	0.0807
rs2127224	0.0807
rs7125415	0.0807
rs7534754	0.0807
rs1047771	0.0808
rs7612534	0.0808
rs12423041	0.0809
rs3213871	0.0809
rs4794040	0.081
rs7208530	0.081
rs1907038	0.0812
rs11079140	0.0813
rs2291447	0.0813
rs3829602	0.0813
rs4572450	0.0814
rs1018903	0.0815
rs11079783	0.0815
rs493514	0.0815
rs7218599	0.0815
rs7523573	0.0815
rs2074107	0.0816
rs2276070	0.0816
rs10036822	0.0817
rs2186798	0.0817
rs2515815	0.0817
rs4890093	0.0817
rs2242598	0.0819
rs3741998	0.082
rs10838543	0.0821
rs3809865	0.0821
rs4794058	0.0821
rs3809752	0.0822
rs16832138	0.0823
rs3753587	0.0823
rs7216613	0.0823
rs12602059	0.0825
rs445458	0.0826
rs2109223	0.0827
rs2411979	0.0827
rs12580246	0.0828
rs7209968	0.0828
rs1880832	0.083
rs6518592	0.0831
rs8075410	0.0832
rs9901146	0.0833
rs4793978	0.0834
rs12452315	0.0835
rs1880748	0.0835
rs34784123	0.0836
rs8078880	0.0838
rs16966838	0.0839
rs2879165	0.0839
rs10837628	0.084
rs16855656	0.0841
rs3785889	0.0841
rs4132126	0.0842
rs4646961	0.0842
rs4789578	0.0842
rs17334088	0.0843
rs2445263	0.0843
rs757430	0.0844
rs61754357	0.0846
rs3754690	0.0847
rs3894194	0.0847
rs9303471	0.0847
rs2429549	0.0848
rs10155047	0.0849
rs1525474	0.0849
rs2872507	0.0849
rs2098911	0.085
rs1509635	0.0853
rs8078686	0.0853
rs3851806	0.0854
rs16968038	0.0855
rs16940742	0.0856
rs2087162	0.0856
rs16966497	0.0858
rs16970907	0.0859
rs10884095	0.086
rs12451302	0.0861
rs7131056	0.0862
rs271658	0.0864
rs12945838	0.0865
rs2343133	0.0866
rs2156486	0.0867
rs9894185	0.0867
rs35161461	0.0868
rs1403052	0.087
rs3809863	0.087
rs160510	0.0871
rs17332331	0.0872
rs2451500	0.0872
rs309126	0.0872
rs16966677	0.0873
rs17141113	0.0874
rs7210301	0.0874
rs7359623	0.0875
rs1452665	0.088
rs7334543	0.088
rs15869	0.0881
rs17702032	0.0881
rs2125872	0.0881
rs17330698	0.0882
rs17708087	0.0882
rs2411899	0.0882
rs8079750	0.0882
rs174695	0.0884
rs218041	0.0884
rs3178055	0.0884
rs9915640	0.0884
rs4795397	0.0885
rs111769	0.0886
rs2129732	0.0887
rs3760372	0.0887
rs4355398	0.0888
rs8069976	0.0889
rs11238506	0.0893
rs12453467	0.0893
rs16832275	0.0893
rs6947481	0.0894
rs11079503	0.0895
rs4132774	0.0895
rs4374898	0.0896
rs2153126	0.0898
rs4988183	0.0898
rs16956479	0.0899
rs4819854	0.0899
rs4968319	0.09
rs703490	0.09
rs1034384	0.0901
rs1055076	0.0901
rs9894300	0.0901
rs12122939	0.0902
rs4794015	0.0902
rs8065686	0.0902
rs9899083	0.0902
rs11655135	0.0903
rs1298999	0.0903
rs2303014	0.0903
rs7587285	0.0903
rs917054	0.0903
rs5745390	0.0904
rs6578666	0.0904
rs732612	0.0904
rs9901120	0.0904
rs17286758	0.0905
rs4259767	0.0905
rs168788	0.0907
rs16941671	0.0907
rs17759555	0.0907
rs4794061	0.0908
rs4794063	0.0908
rs887205	0.0908
rs12945042	0.0909
rs762789	0.091
rs9915878	0.0911
rs3760370	0.0913
rs791118	0.0915
rs8176318	0.0915
rs12452088	0.0916
rs4794078	0.0917
rs7087184	0.0917
rs7310161	0.0917
rs7406237	0.0917
rs16970804	0.0918
rs4794154	0.0922
rs6503526	0.0922
rs66560815	0.0924
rs2500057	0.0924
rs7216950	0.0924
rs9899461	0.0924
rs1042962	0.0926
rs17564787	0.0926
rs12449740	0.093
rs7214410	0.093
rs3846594	0.0932
rs7948698	0.0932
rs7212202	0.0933
rs7220825	0.0934
rs1230164	0.0935
rs1726842	0.0937
rs2288159	0.0937
rs4968282	0.0937
rs8066529	0.0937
rs1503046	0.0938
rs2906094	0.0938
rs8763	0.094
rs1910574	0.0941
rs7225002	0.0941
rs16954324	0.0943
rs11654483	0.0945
rs16831997	0.0945
rs2411759	0.0945
rs4283007	0.0945
rs929268	0.0945
rs10742553	0.0946
rs8070447	0.0946
rs9816344	0.0946
rs10081212	0.0947
rs2051821	0.0947
rs6441972	0.0947
rs8068730	0.0947
rs10514929	0.0949
rs12325933	0.0949
rs17118366	0.095
rs2565204	0.095
rs7223739	0.095
rs880190	0.0951
rs1230065	0.0952
rs1378749	0.0953
rs11079877	0.0954
rs2500017	0.0955
rs3094352	0.0955
rs2499985	0.0956
rs3107293	0.0956
rs16970089	0.0957
rs16970803	0.0957
rs3732786	0.0957
rs1075927	0.0958
rs3803869	0.0958
rs4890117	0.0959
rs6678938	0.0959
rs56716957	0.096
rs1534401	0.096
rs883010	0.096
rs9870411	0.0961
rs9886066	0.0961
rs4793171	0.0962
rs10838459	0.0965
rs150624	0.0966
rs9893901	0.0966
rs12450410	0.0968
rs11652164	0.0969
rs6430585	0.097
rs6578564	0.097
rs9915919	0.097
rs1799865	0.0971
rs2506011	0.0971
rs3779456	0.0971
rs734618	0.0971
rs2506021	0.0972
rs3110609	0.0972
rs6593513	0.0972
rs2469840	0.0973
rs80290319	0.0974
rs790647	0.0974
rs16831994	0.0975
rs6500460	0.0976
rs2245915	0.0977
rs4244285	0.0978
rs11652676	0.098
rs9896830	0.098
rs4532967	0.0981
rs1378736	0.0984
rs17274475	0.0984
rs2239923	0.0984
rs2292750	0.0985
rs6504609	0.0985
rs6948297	0.0985
rs7091008	0.0986
rs11650072	0.0989
rs9898218	0.0989
rs3758580	0.099
rs4523963	0.099
rs9807047	0.099
rs1308724	0.0991
rs4683198	0.0991
rs4794145	0.0991
rs2469837	0.0992
rs11035097	0.0993
rs9897736	0.0993
rs757351	0.0994
rs1154455	0.0996
rs1453559	0.0996
rs16950970	0.0996
rs4793889	0.0996
rs6830685	0.0996
rs7200842	0.0996
rs12311520	0.0997
rs2269862	0.0997
rs41499	0.0997
rs4794146	0.0998
rs9902010	0.0998
rs2445275	0.0999
rs3893044	0.0999
rs6461987	0.0999
rs1013971	0.1
rs2071214	0.1
rs7226123	0.1
rs8176166	0.1001
rs16941192	0.1002
rs4683211	0.1002
rs3760377	0.1003
rs11657325	0.1006
rs2506020	0.1007
rs7501777	0.1008
rs9907886	0.1008
rs4794678	0.1009
rs749885	0.1009
rs9865782	0.1009
rs11669073	0.1011
rs 5993887	0.1012
rs6766188	0.1012
rs11653738	0.1013
rs12603053	0.1015
rs3107295	0.1017
rs9303303	0.1017
rs1015854	0.1018
rs11656959	0.1018
rs3179840	0.1018
rs7092104	0.1018
rs11214580	0.1019
rs12948932	0.1019
rs9909593	0.1019
rs10499934	0.1022
rs8102876	0.1022
rs7215764	0.1023
rs12327784	0.1024
rs1971	0.1024
rs2200577	0.1024
rs3859193	0.1024
rs2158408	0.1026
rs3781884	0.1026
rs3815472	0.1028
rs6670963	0.1029
rs7502443	0.1029
rs17115389	0.103
rs1154480	0.1031
rs1724425	0.1033
rs211683	0.1033
rs16966696	0.1035
rs2851024	0.1035
rs936019	0.1035
rs11079799	0.1036
rs2960169	0.1037
rs1635852	0.1038
rs6441961	0.1038
rs7626249	0.1038
rs11648785	0.1039
rs2888524	0.1039
rs8060934	0.1039
rs3744772	0.104
rs6354	0.104
rs10496737	0.1041
rs999323	0.1042
rs16970842	0.1043
rs5993874	0.1043
rs847680	0.1043
rs12939739	0.1044
rs17560706	0.1044
rs2293015	0.1044
rs2472527	0.1044
rs12700794	0.1046
rs17684944	0.1046
rs4682522	0.1047
rs11564048	0.1049
rs6791703	0.105
rs8065485	0.105
rs10514990	0.1052
rs3760379	0.1052
rs6504251	0.1052
rs701982	0.1053
rs1520484	0.1054
rs2692332	0.1054
rs745162	0.1054
rs2020942	0.1055
rs2037958	0.1055
rs7209667	0.1055
rs1666263	0.1056
rs2252501	0.1056
rs394	0.1056
rs1548029	0.1057
rs3834044	0.1057
rs9893220	0.1058
rs3863145	0.1058
rs10491139	0.1059
rs2503856	0.1059
rs17608961	0.106
rs2428424	0.1061
rs309154	0.1061
rs3133158	0.1061
rs17767256	0.1062
rs2072238	0.1062
rs2325747	0.1063
rs1523136	0.1064
rs4792851	0.1064
rs11079199	0.1065
rs10260099	0.1066
rs7258364	0.1066
rs9909805	0.1066
rs9972911	0.1068
rs2010209	0.1069
rs2969	0.1069
rs16970986	0.1071
rs41480	0.1071
rs2503872	0.1072
rs3788314	0.1072
rs8081646	0.1072
rs4910832	0.1073
rs972705	0.1073
rs2289674	0.1074
rs4648317	0.1074
rs8082660	0.1074
rs850713	0.1074
rs9891635	0.1074
rs12938580	0.1075
rs1552458	0.1075
rs4245149	0.1075
rs7649764	0.1075
rs799234	0.1075
rs17560164	0.1076
rs11564027	0.1077
rs7222240	0.1077
rs118583	0.1079
rs757181	0.1079
rs940088	0.1079
rs11564033	0.108
rs2851022	0.108
rs7222501	0.108
rs10838424	0.1081
rs8065023	0.1082
rs17842949	0.1083
rs17842950	0.1083
rs2501440	0.1083
rs11079788	0.1084
rs1722394	0.1085
rs271669	0.1085
rs2073750	0.1087
rs7209090	0.1087
rs6546	0.1088
rs732508	0.1088
rs12294758	0.1089
rs864745	0.1089
rs11603084	0.109
rs3785880	0.1091
rs4968308	0.1091
rs72901762	0.1092
rs4726481	0.1092
rs6503565	0.1092
rs627857	0.1093
rs703462	0.1094
rs7285377	0.1094
rs5745491	0.1096
rs6503366	0.1097
rs16832243	0.1098
rs17311897	0.1098
rs2252242	0.1098
rs611016	0.1099
rs2693666	0.1101
rs10491133	0.1102
rs6959360	0.1102
rs7969194	0.1102
rs869402	0.1102
rs3110987	0.1103
rs11656102	0.1105
rs12942192	0.1105
rs7737265	0.1105
rs2047459	0.1106
rs6664254	0.1106
rs858671	0.1106
rs12103720	0.1107
rs4987091	0.1107
rs994809	0.1107
rs3785897	0.1108
rs878917	0.1108
rs7214248	0.1109
rs1879265	0.111
rs1880756	0.111
rs41481	0.111
rs741071	0.111
rs1005977	0.1111
rs4793854	0.1111
rs10853007	0.1114
rs1918733	0.1114
rs17631676	0.1115
rs1476498	0.1116
rs2082551	0.1116
rs4968309	0.1116
rs9915334	0.1116
rs1801353	0.1117
rs2469826	0.1117
rs3826413	0.1119
rs489005	0.1119
rs1106950	0.112
rs1234612	0.112
rs1503048	0.112
rs8073827	0.112
rs221603	0.1122
rs746861	0.1122
rs1023995	0.1123
rs16949120	0.1123
rs2229369	0.1123
rs2316758	0.1124
rs686934	0.1124
rs2108393	0.1125
rs11083783	0.1126
rs4794123	0.1127
rs16965388	0.1128
rs6968828	0.1128
rs858675	0.1128
rs11079820	0.1128
rs17669852	0.113
rs2066713	0.113
rs6441959	0.113
rs8070515	0.113
rs203081	0.1131
rs6503409	0.1132
rs9904021	0.1132
rs1545086	0.1133
rs9895985	0.1133
rs3096646	0.1134
rs203100	0.1135
rs12603582	0.1136
rs1553753	0.1137
rs7217025	0.1137
rs16948907	0.1138
rs1912154	0.1138
rs4988274	0.1138
rs2056458	0.1139
rs8074094	0.1139
rs9908900	0.1139
rs7116081	0.114
rs9916227	0.1141
rs12450183	0.1142
rs2176847	0.1142
rs17118031	0.1143
rs8067953	0.1143
rs4312351	0.1144
rs1979572	0.1145
rs4556829	0.1145
rs7223320	0.1145
rs2013383	0.1147
rs6593584	0.1147
rs17843018	0.1148
rs4077125	0.1148
rs1154468	0.115
rs1229795	0.115
rs3759349	0.115
rs4793994	0.115
rs16966253	0.1151
rs203075	0.1152
rs7103866	0.1153
rs8080126	0.1153
rs4148412	0.1154
rs4352781	0.1154
rs799914	0.1154
rs10400271	0.1155
rs2040352	0.1156
rs2285724	0.1156
rs2365094	0.1156
rs64636	0.1158
rs7209072	0.1159
rs1285933	0.1159
rs2233669	0.116
rs10488675	0.1161
rs4468682	0.1161
rs7216984	0.1161
rs916896	0.1161
rs9257	0.1161
rs12602852	0.1162
rs917026	0.1162
rs12281944	0.1163
rs2703969	0.1163
rs7928046	0.1163
rs894363	0.1163
rs3803884	0.1164
rs757274	0.1164
rs3760405	0.1168
rs791139	0.1168
rs981321	0.1169
rs1474605	0.117
rs16970739	0.117
rs904375	0.117
rs1718304	0.1171
rs199443	0.1171
rs199535	0.1171
rs28737	0.1171
rs7217120	0.1172
rs2469825	0.1173
rs2491381	0.1173
rs4074462	0.1173
rs4794031	0.1173
rs791131	0.1173
rs10491123	0.1174
rs1463383	0.1174
rs749407	0.1174
rs11657376	0.1175
rs2503845	0.1175
rs10511328	0.1176
rs1989229	0.1176
rs3213890	0.1176
rs962885	0.1176
rs16948490	0.1177
rs2586482	0.1177
rs12639542	0.1179
rs894686	0.1179
rs11038527	0.118
rs11078963	0.118
rs4792992	0.1182
rs2277617	0.1184
rs2429548	0.1184
rs3803795	0.1184
rs4794712	0.1185
rs6441984	0.1185
rs1285895	0.1186
rs2791460	0.1186
rs1396150	0.1187
rs598026	0.1187
rs9893520	0.1187
rs17162635	0.119
rs10775405	0.1192
rs2920453	0.1193
rs9605047	0.1193
rs11079873	0.1194
rs3809758	0.1194
rs12150079	0.1195
rs1464876	0.1196
rs1548529	0.1197
rs11652910	0.1199
rs7221510	0.1199
rs884146	0.1199
rs2270178	0.12
rs2277615	0.1201
rs2189387	0.1202
rs2292235	0.1202
rs4794079	0.1202
rs591042	0.1202
rs2292235	0.1204
rs12937072	0.1205
rs2119930	0.1205
rs915907	0.1205
rs1452667	0.1206
rs174675	0.1207
rs1348276	0.1209
rs1569116	0.1209
rs7611535	0.1209
rs16949651	0.121
rs1230085	0.1211
rs6504621	0.1211
rs309143	0.1212
rs7950311	0.1212
rs8082444	0.1212
rs1230155	0.1213
rs16970956	0.1213
rs2289672	0.1213
rs4890140	0.1213
rs1155137	0.1214
rs9916158	0.1214
rs10514991	0.1215
rs12453698	0.1215
rs3741921	0.1215
rs1377201	0.1216
rs17033260	0.1216
rs3735529	0.1216
rs3794806	0.1217
rs3883317	0.1217
rs1034382	0.1218
rs17713006	0.1218
rs3883318	0.1218
rs7219984	0.1218
rs16966093	0.1219
rs2302366	0.122
rs1230396	0.122
rs2071417	0.122
rs2872963	0.1221
rs8067869	0.1221
rs10837334	0.1222
rs7649438	0.1222
rs1058046	0.1223
rs17475389	0.1224
rs2239710	0.1225
rs10853098	0.1226
rs907091	0.1226
rs10514899	0.1228
rs12945422	0.1228
rs7208294	0.1228
rs1801133	0.1229
rs10514992	0.123
rs11653728	0.123
rs2906133	0.123
rs11653920	0.1232
rs2243492	0.1232
rs9890075	0.1232
rs454138	0.1233
rs35051752	0.1234
rs2499958	0.1234
rs11867160	0.1235
rs3764396	0.1235
rs10247666	0.1236
rs1050565	0.1236
rs2586462	0.1238
rs846672	0.1238
rs870849	0.124
rs11551911	0.1242
rs7503512	0.1242
rs16969417	0.1243
rs17351915	0.1244
rs2305998	0.1244
rs755547	0.1244
rs12516948	0.1244
rs1204021	0.1245
rs17153156	0.1245
rs938904	0.1245
rs16965687	0.1246
rs2445271	0.1246
rs3213433	0.1246
rs211695	0.1247
rs2318118	0.1247
rs3099429	0.1247
rs3752864	0.1247
rs16941928	0.1248
rs3213435	0.1249
rs6503427	0.1249
rs7957426	0.1249
rs8065814	0.1249
rs2023906	0.125
rs6973349	0.125
rs2322659	0.1251
rs9905948	0.1251
rs11564022	0.1252
rs2005976	0.1252
rs1154405	0.1253
rs199515	0.1253
rs7214158	0.1255
rs8069752	0.1255
rs7785323	0.1256
rs534561	0.1258
rs976373	0.1258
rs2097872	0.1259
rs4727953	0.1259
rs6942488	0.1259
rs202122	0.126
rs890432	0.126
rs11036212	0.1262
rs4793018	0.1262
rs4819526	0.1262
rs11671664	0.1263
rs2500059	0.1263
rs930119	0.1263
rs11764018	0.1264
rs4793119	0.1264
rs10241058	0.1266
rs6430594	0.1266
rs1042712	0.1267
rs16948289	0.1268
rs12945020	0.127
rs9894501	0.127
rs2304986	0.1272
rs2602859	0.1272
rs7948996	0.1272
rs12248560	0.1273
rs12941830	0.1273
rs7573555	0.1273
rs10249362	0.1274
rs4450442	0.1274
rs11655336	0.1275
rs12150314	0.1275
rs17841615	0.1275
rs10248362	0.1276
rs3091312	0.1276
rs1801157	0.1277
rs4236462	0.1277
rs12616520	0.1278
rs1453874	0.1278
rs4988163	0.1278
rs11870161	0.1281
rs1463371	0.1281
rs1510475	0.1281
rs4988201	0.1281
rs7581814	0.1281
rs6503545	0.1282
rs7694646	0.1282
rs12453869	0.1283
rs2602877	0.1283
rs4988285	0.1283
rs724326	0.1283
rs1055141	0.1284
rs17817958	0.1284
rs2442410	0.1284
rs2602865	0.1284
rs11652148	0.1285
rs11903319	0.1285
rs9287442	0.1285
rs385	0.1286
rs11038541	0.1287
rs1285938	0.1287
rs2239920	0.1288
rs6739713	0.1288
rs11563584	0.1289
rs2303466	0.1289
rs1357948	0.129
rs1404837	0.129
rs27843	0.129
rs1443463	0.1291
rs2462972	0.1291
rs4819527	0.1294
rs242933	0.1295
rs2586434	0.1295
rs42372	0.1297
rs2960753	0.1298
rs4890126	0.1298
rs16948388	0.1299
rs2851278	0.13
rs2293215	0.1301
rs12051795	0.1303
rs1320304	0.1303
rs4938013	0.1303
rs11079811	0.1305
rs1989802	0.1306
rs7434491	0.1308
rs10849524	0.1309
rs11564053	0.1309
rs16966289	0.1309
rs3024293	0.1309
rs7798309	0.131
rs2245360	0.1311
rs7221224	0.1312
rs8073715	0.1313
rs12453085	0.1314
rs1251275	0.1314
rs4793014	0.1315
rs1358175	0.1316
rs16940030	0.1316
rs1867087	0.1316
rs4383562	0.1316
rs17168169	0.1317
rs17614266	0.1317
CYP2C19 C_27861809	0.1318
rs12221341	0.132
rs2272288	0.132
rs7802271	0.132
rs1503060	0.1321
rs1525464	0.1324
rs4683234	0.1324
rs7130431	0.1324
rs10934250	0.1325
rs12601384	0.1326
rs1487268	0.1326
rs4646975	0.1326
rs1879303	0.1327
rs5745354	0.1328
rs1285896	0.1329
rs2125903	0.1329
rs16942817	0.133
rs17657797	0.1331
rs2428769	0.1331
rs2429552	0.1332
rs871046	0.1332
rs16940093	0.1333
rs1867287	0.1333
rs2029682	0.1333
rs7797624	0.1333
rs4794018	0.1334
rs6503398	0.1335
rs12568	0.1337
rs12475553	0.1338
rs6504591	0.1338
rs4267364	0.1339
rs4422272	0.134
rs10514879	0.1341
rs1204033	0.1341
rs4794110	0.1342
rs17078953	0.1344
rs2056531	0.1344
rs7907702	0.1344
rs7405977	0.1345
rs1474370	0.1346
rs730818	0.1346
rs13353497	0.1347
rs1799894	0.1347
rs2838	0.1348
rs16965890	0.1348
rs10513027	0.1349
rs12164	0.1349
rs1468241	0.1349
rs309172	0.1349
rs1285961	0.135
rs7502079	0.135
rs1515751	0.1352
rs3092961	0.1353
rs11881883	0.1354
rs916660	0.1354
rs1464789	0.1356
rs4793033	0.1356
rs6578559	0.1357
rs8059973	0.1357
rs2280004	0.1358
rs2526526	0.1358
rs1501268	0.1362
rs3739019	0.1362
rs4043263	0.1362
rs11571836	0.1363
rs916793	0.1363
rs6274	0.1364
rs2047435	0.1364
rs221599	0.1365
rs12076093	0.1366
rs1916292	0.1366
rs4949884	0.1366
rs7514912	0.1366
rs8068961	0.1368
rs1724422	0.1369
rs11038476	0.137
rs858679	0.137
rs4789012	0.1371
rs696679	0.1371
rs557	0.1372
rs11871364	0.1374
rs4794053	0.1374
rs9915337	0.1374
rs2241039	0.1376
rs1713494	0.138
rs1724436	0.1381
rs799906	0.1381
rs12794326	0.1382
rs1568795	0.1382
rs17745948	0.1382
rs12150447	0.1383
rs3094358	0.1383
rs3924129	0.1383
rs2961075	0.1384
rs10454087	0.1385
rs11238530	0.1385
rs4793990	0.1385
rs4794092	0.1385
rs4936271	0.1385
rs8078319	0.1385
rs1317946	0.1387
rs4948721	0.1387
rs2499953	0.1388
rs9908100	0.139
rs17616603	0.1392
rs7684735	0.1392
rs2505540	0.1394
rs16966750	0.1396
rs3794742	0.1396
rs4890157	0.1396
rs9908257	0.1397
rs10491125	0.1399
rs17162590	0.1399
rs3760451	0.1399
rs3794808	0.1403
rs6762200	0.1404
rs4729329	0.1405
rs6945932	0.1405
rs4793629	0.1406
rs5441	0.1406
rs1251272	0.1407
rs2119888	0.1408
rs17449558	0.1409
rs2301597	0.1409
rs1343645	0.141
rs2291845	0.141
rs10246939	0.1411
rs2472523	0.1411
rs8078510	0.1412
rs1527308	0.1414
rs4792941	0.1414
rs8071494	0.1416
rs9468	0.1417
rs10512488	0.1419
rs4071641	0.1421
rs3179287	0.1423
rs1609812	0.1424
rs1396862	0.1426
rs6801068	0.1426
rs11038628	0.1427
rs12603993	0.1428
rs1869495	0.1428
rs6504673	0.1429
rs686112	0.1429
rs7933295	0.1429
rs7216625	0.143
rs2032844	0.1431
rs2274976	0.1434
rs2316759	0.1434
rs790732	0.1436
rs7221585	0.1438
rs7405526	0.1438
rs7209801	0.1439
rs7217983	0.144
rs11770855	0.1441
rs2499944	0.1442
rs2873131	0.1444
rs850851	0.1444
rs887204	0.1444
rs2111052	0.1446
rs1594776	0.1447
rs3760410	0.1447
rs2700830	0.1448
rs9890874	0.1448
rs10775357	0.145
rs1718293	0.1452
rs1726866	0.1452
rs3851781	0.1452
rs16966801	0.1453
rs2412317	0.1453
rs2091040	0.1454
rs7661978	0.1454
rs11076649	0.1456
rs309161	0.1457
rs3815044	0.1459
rs7945118	0.1459
rs11651809	0.146
rs2302593	0.1461
rs3892426	0.1461
rs2224101	0.1462
rs2880540	0.1462
rs575873	0.1462
rs4792947	0.1465
rs6504340	0.1465
rs8074003	0.1465
rs9904761	0.1465
rs2292865	0.1466
rs7683704	0.1466
rs9737890	0.1466
rs11652969	0.1468
rs702425	0.1468
rs12256951	0.1469
rs6414862	0.1469
rs3004214	0.1471
rs7930968	0.1471
rs4238833	0.1473
rs1078997	0.1476
rs1724427	0.1476
rs28353	0.1476
rs218052	0.1478
rs846701	0.1478
rs368328	0.148
CYP2C8 C_1980081	0.1481
rs12709459	0.1482
rs6760329	0.1482
rs8082296	0.1482
rs2500035	0.1483
rs3757640	0.1483
rs2303468	0.1484
rs8079474	0.1484
rs11867692	0.1486
rs3642	0.1487
rs9903959	0.1487
rs6956721	0.1488
rs1498313	0.149
rs3785912	0.149
rs4785766	0.1491
rs9332377	0.1491
rs10852626	0.1495
rs4235435	0.1495
rs713598	0.1495
rs12812942	0.1498
rs1285965	0.1498
rs1880753	0.1499
rs11080007	0.1501
rs7214352	0.1501
rs1487971	0.1502
rs1893883	0.1502
rs2157839	0.1502
rs2292699	0.1502
rs11651232	0.1503
rs7213273	0.1503
rs7502512	0.1503
rs4597022	0.1504
rs10853111	0.1506
rs4702638	0.1506
rs7220148	0.1508
rs10768450	0.1509
rs7122620	0.151
rs2435337	0.1511
rs7212001	0.1511
rs1523135	0.1512
rs7221365	0.1512
rs16883461	0.1513
rs1523133	0.1514
rs2898945	0.1514
rs7909236	0.1514
rs7222243	0.1515
rs11869714	0.1517
rs11657371	0.152
rs7207916	0.152
rs1357949	0.1521
rs11188172	0.1522
rs1859669	0.1522
rs8079615	0.1522
rs9691345	0.1522
rs2851275	0.1525
rs6743537	0.1525
rs2524300	0.1526
rs3820794	0.1526
rs12599531	0.153
rs2678713	0.153
rs2505513	0.1531
rs2222313	0.1532
rs1864395	0.1533
rs2435366	0.1534
rs734140	0.1535
rs9904288	0.1535
rs2015729	0.1536
rs712	0.1536
rs11097654	0.1539
rs2499937	0.1539
rs2671666	0.1541
rs309181	0.1541
rs2503864	0.1542
rs7104605	0.1542
rs7951329	0.1548
rs2270576	0.1549
rs4793016	0.1549
rs16949418	0.155
rs2851017	0.155
rs885987	0.155
rs1527304	0.1552
rs2696288	0.1552
rs10852995	0.1554
rs9839623	0.1554
rs8074387	0.1555
rs918075	0.1555
rs2957935	0.1557
rs7216796	0.1557
rs7631540	0.1557
rs666407	0.156
rs16966168	0.1561
rs1901187	0.1561
rs8073976	0.1561
rs632632	0.1564
rs7207403	0.1567
rs4954490	0.1567
rs4819850	0.1569
rs9904270	0.157
rs28498091	0.1571
rs34181115	0.1571
rs309180	0.1571
rs6578668	0.1572
rs1566712	0.1573
rs11867362	0.1574
rs10262979	0.1575
rs1146613	0.1575
rs4988226	0.1575
rs4793257	0.1577
rs9901447	0.1577
rs12600464	0.1581
rs2046496	0.1582
rs28800	0.1582
rs595278	0.1582
rs9910055	0.1583
rs4525555	0.1585
rs17635392	0.1587
rs12505224	0.1589
rs2428427	0.159
rs4792963	0.159
rs6504544	0.159
rs1015164	0.1591
rs1858772	0.1591
rs1530365	0.1595
rs3754686	0.1595
rs3897485	0.1595
rs1902318	0.1596
rs2503867	0.1596
rs8080054	0.1596
rs883871	0.1597
rs184478	0.1598
rs2301835	0.1598
rs2526021	0.1598
rs2445297	0.1599
rs2631299	0.1599
rs5745532	0.1599
rs1875675	0.16
rs16948111	0.1601
rs1146646	0.1602
rs2252744	0.1602
rs16941662	0.1603
rs9860011	0.1603
rs3892084	0.1604
rs11079764	0.1605
rs2007206	0.1606
rs2097122	0.1608
rs17257728	0.161
rs2071067	0.1611
rs846695	0.1611
rs2242461	0.1613
rs575798	0.1613
rs4416750	0.1616
rs7221556	0.1617
rs2071167	0.1618
rs8074557	0.1618
rs4408545	0.1619
rs708381	0.162
rs12785741	0.1621
rs10769167	0.1623
rs4413004	0.1623
rs963468	0.1624
rs4239142	0.1627
rs6503422	0.1627
rs7211667	0.1627
rs198544	0.1631
rs1997510	0.1633
rs12937050	0.1634
rs4148418	0.1635
rs17118048	0.1636
rs6501199	0.1636
rs1526123	0.1638
rs4792953	0.1639
rs9919378	0.1641
rs228749	0.1643
rs4793654	0.1643
rs966957	0.1643
rs6859977	0.1644
rs740781	0.1645
rs917029	0.1645
rs11466155	0.1648
rs2505506	0.1648
rs8075339	0.1648
rs2503874	0.1649
rs6791599	0.1649
rs10884088	0.165
rs17605608	0.165
rs324029	0.165
rs759052	0.165
rs11570546	0.1651
rs999716	0.1652
rs11570511	0.1653
rs2970014	0.1653
rs9303295	0.1653
rs2241036	0.1655
rs55978930	0.1656
rs6777586	0.1656
rs646558	0.1657
rs4245148	0.1658
rs6504210	0.1658
rs916926	0.1658
rs13726	0.1659
rs1934956	0.1661
rs11034990	0.1661
rs645991	0.1662
rs7715284	0.1662
rs9908905	0.1662
rs4764622	0.1664
rs1631484	0.1665
rs4785755	0.1666
rs11078940	0.1668
rs1864400	0.1668
rs11079992	0.167
rs3740998	0.167
rs1551717	0.1671
rs7191944	0.1671
rs7729865	0.1671
rs4324172	0.1672
rs4793816	0.1672
rs2315504	0.1674
rs2428431	0.1674
rs3092995	0.1678
rs11133762	0.1681
rs935129	0.1685
rs8076012	0.1686
rs8112282	0.1688
rs4792967	0.1689
rs9813633	0.169
rs440826	0.1691
rs16966436	0.1693
rs10263815	0.1699
rs2044165	0.1699
rs211716	0.17
rs12127780	0.1706
rs211713	0.1707
rs1739897	0.1709
rs228754	0.1711
rs2074404	0.1712
rs10431948	0.1713
rs12168204	0.1713
rs2056131	0.1715
rs719866	0.1715
rs2303487	0.1716
rs2319638	0.1716
rs16966398	0.1722
rs6504619	0.1722
rs2584449	0.1723
rs4438351	0.1723
rs4581480	0.1723
rs1009728	0.1724
rs203031	0.1726
rs8080075	0.1731
rs16941049	0.1733
rs2325750	0.1734
rs721579	0.1734
rs2286648	0.1739
rs140701	0.174
rs7222822	0.1741
rs374225	0.1742
rs309120	0.1745
rs3003337	0.1747
rs16933930	0.1748
rs477220	0.175
rs4699720	0.1752
rs10403723	0.1753
rs4792814	0.1753
rs1463812	0.1754
rs937301	0.1754
rs309113	0.1755
rs228762	0.1756
rs10899786	0.1757
rs4968281	0.1757
rs4328483	0.1759
rs2086247	0.1763
rs3112496	0.1763
rs11365	0.1764
rs17707058	0.1764
rs3847929	0.1765
rs918164	0.1765
rs6503579	0.1768
rs203067	0.1771
rs4969170	0.1771
rs2285524	0.1773
rs228779	0.1773
rs4792827	0.1777
rs745500	0.1777
rs2317385	0.1782
rs2435383	0.1783
rs10509777	0.1784
rs1357767	0.1784
rs4963513	0.1786
rs7216993	0.1786
rs7224990	0.1786
rs1398883	0.1787
rs2292867	0.1788
rs2505553	0.1788
rs6503586	0.1791
rs2586444	0.1792
rs1109238	0.1793
rs203013	0.1795
rs1055646	0.1796
rs892715	0.18
rs2249005	0.1801
rs8069452	0.1802
rs2469816	0.1806
rs6662665	0.1813
rs11742467	0.1814
rs6503457	0.1822
rs7616367	0.1824
rs2304371	0.1826
rs8074816	0.1826
rs9902035	0.1826
rs880295	0.1828
rs916927	0.183
rs8081391	0.1831
rs9908256	0.1832
rs4785751	0.1834
rs1438304	0.1837
rs1438307	0.1839
rs3744525	0.1839
rs11123857	0.184
rs10860936	0.1841
rs1442482	0.1841
rs1804522	0.1841
rs4134994	0.1841
rs1476512	0.1842
rs17773860	0.1842
rs7978737	0.1842
rs1508796	0.1845
rs7214661	0.1846
rs17033185	0.1848
rs906555	0.1849
rs199438	0.1852
rs183211	0.1856
rs4144743	0.1856
rs6441955	0.1856
rs6774189	0.186
rs2696578	0.1861
rs1859665	0.1862
rs202130	0.1862
rs1230201	0.1866
rs16941133	0.1866
rs3740999	0.1866
rs4683223	0.1868
rs939421	0.1874
rs2412322	0.1876
rs2742237	0.1878
rs12507573	0.1879
rs2241035	0.188
rs10202489	0.1881
rs2555111	0.1882
rs6956598	0.1883
rs1865116	0.1884
rs17216446	0.1885
rs3744412	0.1886
rs2238114	0.1887
rs9928084	0.1887
rs8062608	0.1888
rs16965864	0.1889
rs674755	0.1891
rs9914111	0.1893
rs2073742	0.1895
rs11861084	0.1896
rs6503601	0.1896
rs8106955	0.1902
rs202140	0.1904
rs2074143	0.1905
rs12700795	0.1906
rs4792991	0.1907
rs7303972	0.1907
rs708384	0.191
rs16948835	0.1912
rs2032350	0.1916
rs10853117	0.1919
rs16970868	0.1919
rs6503539	0.1921
rs1731902	0.1922
rs9944523	0.1923
rs1034947	0.1924
rs4890100	0.1925
rs16941107	0.1926
rs877118	0.1927
rs1065768	0.193
rs6265	0.1931
rs8069263	0.1931
rs11718385	0.1932
rs9303294	0.1934
rs16966548	0.1937
rs8064977	0.1937
rs2277628	0.1939
rs11822225	0.1944
rs271653	0.1944
rs383603	0.1945
rs4794084	0.1945
rs17637472	0.1946
rs1470804	0.1947
rs7220879	0.1947
rs9916116	0.1949
rs1388603	0.195
rs4792891	0.195
rs9898312	0.1951
rs2254089	0.1952
rs3785890	0.1952
rs850856	0.1952
rs2023844	0.1953
rs617988	0.1956
rs3735533	0.1957
rs395582	0.1958
rs9674937	0.1959
rs2097844	0.196
rs509454	0.196
rs886568	0.196
rs2586465	0.1963
rs6441954	0.1963
rs2864042	0.1968
rs4792990	0.1969
rs6503556	0.1969
rs1027241	0.1971
rs1146581	0.1978
rs41491	0.1978
rs624177	0.1978
rs9897343	0.198
rs203002	0.1981
rs11871126	0.1982
rs739992	0.1984
rs975078	0.1985
rs6441957	0.1986
rs2071058	0.1987
rs6960464	0.1988
rs603769	0.1989
rs4362436	0.199
rs1250882	0.1997
rs199520	0.1997
rs1146574	0.2002
rs13142106	0.2002
rs1568400	0.2007
rs4969168	0.201
rs1613373	0.2014
rs16951016	0.2016
rs186636	0.2017
rs11668847	0.2018
rs6943358	0.2018
rs17030627	0.2019
rs228782	0.2019
rs3744085	0.2019
rs2515644	0.2021
rs9303562	0.2021
rs13054371	0.2023
rs4074461	0.2025
rs7410379	0.2025
rs17642714	0.2028
rs11575815	0.2029
rs7793854	0.2031
rs9935541	0.2033
rs2480259	0.2034
rs850857	0.2034
rs7223967	0.2037
rs228765	0.2043
rs3743829	0.2043
rs1608834	0.2045
rs231481	0.2045
rs847685	0.2047
rs309168	0.2054
rs1135425	0.2056
rs1859166	0.2058
rs4485648	0.2058
rs12401729	0.2059
rs2010027	0.2063
rs5848	0.2063
rs7359525	0.2065
rs2325752	0.2067
rs12603115	0.2071
rs4778136	0.2071
rs58080788	0.2083
rs16996598	0.2084
rs402094	0.2086
rs2252761	0.2087
rs3785810	0.209
rs1143697	0.2097
rs16949166	0.2097
rs2134808	0.2097
rs9303563	0.21
rs1846043	0.2101
rs743661	0.2104
rs732967	0.2108
rs2586461	0.2109
rs3180912	0.2112
rs2670865	0.2114
rs323508	0.2114
rs4794094	0.2118
rs1468259	0.2121
rs2518829	0.2122
rs1831702	0.2125
rs3813727	0.2125
rs7210050	0.2127
rs11713	0.2128
rs197909	0.2129
rs197943	0.2129
rs16965628	0.2129
COMT InDel New	0.2139
rs12603380	0.2141
rs3760335	0.2141
rs7971212	0.2143
rs3809858	0.2144
rs16965880	0.2146
rs11036509	0.2152
rs878829	0.2156
rs887200	0.2164
rs2248875	0.2165
rs11654362	0.217
rs2469831	0.2171
rs2187611	0.2173
rs4792849	0.2177
rs165815	0.2185
rs16948590	0.2186
rs701984	0.2188
rs6972387	0.2189
rs887199	0.219
rs10491147	0.2191
rs1005655	0.2192
rs12728962	0.2192
rs9896485	0.2192
rs10514953	0.2193
rs2866151	0.2193
rs4520895	0.2193
rs1042173	0.2195
rs2874039	0.2195
rs7812039	0.2203
rs227580	0.2207
rs7138526	0.2207
rs10237405	0.2211
rs11761289	0.2212
rs3826439	0.2216
rs5745323	0.2216
rs6532814	0.2216
rs12407107	0.2218
rs12510722	0.222
rs2251416	0.2222
rs7295308	0.2223
rs17078	0.2225
rs2173199	0.2226
rs6503399	0.2227
rs12600492	0.2231
rs2906783	0.2231
rs9807031	0.2231
rs2020933	0.2234
rs2293007	0.2235
rs7501529	0.2237
rs8071131	0.2238
[truncated: 337 more rows]
