# Supplementary material for: Analyses of a set of 128 ancestry informative single-nucleotide polymorphisms in a global set of 119 population samples
Source: Investig Genet. 2011 Jan 5;2:1. doi: 10.1186/2041-2223-2-1 (PMC3025953; doi:10.1186/2041-2223-2-1)
Supplement: Additional file 6 — Individual Assignments in Structure analysis. [file 2041-2223-2-1-S6.XLS]

## Sheet: Suppl Table 5
Additional File 5
Probability of individual assignment
The probability of assignment of each individual to each of the K=8 clusters in the Structure analysis with
the highest likelihood. The colors correspond to the colors of the clusters in Figures 3-5.
Structure results
id1	1	2	3	4	5	6	7	8	Name	Region
1	0.002	0.002	0.007	0.002	0.002	0.982	0.002	0.982	Biaka	W. & C. AFRICA
2	0.003	0.002	0.017	0.001	0.001	0.973	0.001	0.973	Biaka	W. & C. AFRICA
3	0.002	0.002	0.007	0.001	0.001	0.98	0.003	0.98	Biaka	W. & C. AFRICA
4	0.003	0.002	0.231	0.002	0.001	0.745	0.007	0.745	Biaka	W. & C. AFRICA
5	0.002	0.005	0.009	0.002	0.001	0.978	0.002	0.978	Biaka	W. & C. AFRICA
6	0.002	0.002	0.046	0.002	0.001	0.943	0.003	0.943	Biaka	W. & C. AFRICA
7	0.001	0.001	0.005	0.001	0.003	0.987	0.001	0.987	Biaka	W. & C. AFRICA
8	0.001	0.001	0.004	0.001	0.001	0.991	0.001	0.991	Biaka	W. & C. AFRICA
9	0.001	0.001	0.002	0.001	0.001	0.994	0.001	0.994	Biaka	W. & C. AFRICA
10	0.001	0.001	0.005	0.001	0	0.991	0.001	0.991	Biaka	W. & C. AFRICA
11	0.011	0.007	0.011	0.007	0.003	0.951	0.006	0.951	Biaka	W. & C. AFRICA
12	0.001	0.001	0.005	0.001	0	0.99	0.001	0.99	Biaka	W. & C. AFRICA
13	0.001	0.001	0.006	0.001	0.001	0.988	0.001	0.988	Biaka	W. & C. AFRICA
14	0.001	0.001	0.004	0	0	0.993	0.001	0.993	Biaka	W. & C. AFRICA
15	0.001	0.001	0.004	0.001	0	0.993	0.001	0.993	Biaka	W. & C. AFRICA
16	0.001	0.001	0.004	0.001	0.001	0.99	0.001	0.99	Biaka	W. & C. AFRICA
17	0.001	0.001	0.004	0.001	0.001	0.99	0.001	0.99	Biaka	W. & C. AFRICA
18	0.009	0.024	0.01	0.004	0.002	0.931	0.017	0.931	Biaka	W. & C. AFRICA
19	0.002	0.002	0.017	0.002	0.001	0.97	0.003	0.97	Biaka	W. & C. AFRICA
20	0.004	0.007	0.014	0.003	0.001	0.961	0.005	0.961	Biaka	W. & C. AFRICA
21	0.002	0.003	0.007	0.001	0.001	0.984	0.001	0.984	Biaka	W. & C. AFRICA
22	0.002	0.002	0.01	0.001	0.003	0.979	0.002	0.979	Biaka	W. & C. AFRICA
23	0.01	0.026	0.016	0.008	0.002	0.923	0.008	0.923	Biaka	W. & C. AFRICA
24	0.001	0.002	0.01	0.001	0.001	0.982	0.001	0.982	Biaka	W. & C. AFRICA
25	0.002	0.002	0.01	0.001	0.002	0.979	0.002	0.979	Biaka	W. & C. AFRICA
26	0.001	0.001	0.004	0.001	0.001	0.991	0.001	0.991	Biaka	W. & C. AFRICA
27	0.001	0.002	0.004	0.001	0.001	0.989	0.001	0.989	Biaka	W. & C. AFRICA
28	0.004	0.003	0.045	0.003	0.004	0.931	0.004	0.931	Biaka	W. & C. AFRICA
29	0.002	0.002	0.022	0.003	0.002	0.965	0.002	0.965	Biaka	W. & C. AFRICA
30	0.001	0.002	0.008	0.001	0.001	0.984	0.001	0.984	Biaka	W. & C. AFRICA
31	0.001	0.001	0.006	0.001	0.001	0.987	0.001	0.987	Biaka	W. & C. AFRICA
32	0.005	0.008	0.022	0.005	0.001	0.951	0.005	0.951	Biaka	W. & C. AFRICA
33	0.002	0.002	0.015	0.001	0.001	0.972	0.003	0.972	Biaka	W. & C. AFRICA
34	0.001	0.001	0.004	0.001	0.001	0.992	0.001	0.992	Biaka	W. & C. AFRICA
35	0.01	0.006	0.023	0.008	0.003	0.936	0.006	0.936	Biaka	W. & C. AFRICA
36	0.001	0.001	0.007	0.001	0.001	0.989	0.001	0.989	Biaka	W. & C. AFRICA
37	0.001	0.001	0.003	0.001	0.001	0.994	0.001	0.994	Biaka	W. & C. AFRICA
38	0.002	0.001	0.005	0.001	0.001	0.988	0.001	0.988	Biaka	W. & C. AFRICA
39	0.001	0.001	0.006	0.001	0.001	0.987	0.002	0.987	Biaka	W. & C. AFRICA
40	0.01	0.009	0.029	0.007	0.001	0.923	0.014	0.923	Biaka	W. & C. AFRICA
41	0.001	0.001	0.003	0.001	0.002	0.989	0.001	0.989	Biaka	W. & C. AFRICA
42	0.002	0.002	0.004	0.002	0.001	0.986	0.002	0.986	Biaka	W. & C. AFRICA
43	0.002	0.002	0.006	0.001	0.002	0.983	0.002	0.983	Biaka	W. & C. AFRICA
44	0.002	0.002	0.007	0.001	0.001	0.98	0.003	0.98	Biaka	W. & C. AFRICA
45	0.001	0.001	0.004	0.001	0	0.992	0.001	0.992	Biaka	W. & C. AFRICA
46	0.001	0.001	0.003	0.001	0	0.992	0.001	0.992	Biaka	W. & C. AFRICA
47	0.001	0.001	0.005	0.001	0.001	0.99	0.001	0.99	Biaka	W. & C. AFRICA
48	0.002	0.003	0.007	0.001	0.001	0.984	0.002	0.984	Biaka	W. & C. AFRICA
49	0.003	0.003	0.022	0.002	0.001	0.963	0.003	0.963	Biaka	W. & C. AFRICA
50	0.001	0.001	0.009	0.001	0.001	0.987	0.001	0.987	Biaka	W. & C. AFRICA
51	0.002	0.002	0.017	0.002	0	0.975	0.001	0.975	Biaka	W. & C. AFRICA
52	0.001	0.001	0.002	0.001	0.001	0.991	0.002	0.991	Biaka	W. & C. AFRICA
53	0.002	0.001	0.019	0.002	0.002	0.972	0.001	0.972	Biaka	W. & C. AFRICA
54	0.005	0.006	0.019	0.003	0.001	0.95	0.01	0.95	Biaka	W. & C. AFRICA
55	0.005	0.013	0.041	0.005	0.008	0.92	0.003	0.92	Biaka	W. & C. AFRICA
56	0.001	0.001	0.007	0.001	0.001	0.988	0.001	0.988	Biaka	W. & C. AFRICA
57	0.001	0.001	0.006	0.001	0.001	0.988	0.001	0.988	Biaka	W. & C. AFRICA
58	0.001	0.001	0.003	0.001	0.001	0.992	0.001	0.992	Biaka	W. & C. AFRICA
59	0.001	0.001	0.005	0.001	0.001	0.99	0.001	0.99	Biaka	W. & C. AFRICA
60	0.002	0.002	0.012	0.001	0.001	0.979	0.003	0.979	Biaka	W. & C. AFRICA
61	0.003	0.003	0.013	0.002	0.001	0.974	0.002	0.974	Biaka	W. & C. AFRICA
62	0.001	0.001	0.009	0.001	0.001	0.985	0.001	0.985	Biaka	W. & C. AFRICA
63	0.002	0.002	0.005	0.002	0.001	0.986	0.001	0.986	Biaka	W. & C. AFRICA
64	0.005	0.005	0.023	0.003	0.001	0.956	0.004	0.956	Biaka	W. & C. AFRICA
65	0.01	0.008	0.07	0.003	0.001	0.875	0.011	0.875	Biaka	W. & C. AFRICA
66	0.002	0.001	0.007	0.001	0.001	0.984	0.002	0.984	Biaka	W. & C. AFRICA
67	0.002	0.003	0.008	0.002	0.001	0.974	0.005	0.974	Biaka	W. & C. AFRICA
68	0.002	0.003	0.009	0.002	0.001	0.98	0.002	0.98	Mbuti	W. & C. AFRICA
69	0.005	0.006	0.27	0.002	0.002	0.702	0.006	0.702	Mbuti	W. & C. AFRICA
70	0.004	0.003	0.016	0.003	0.001	0.966	0.004	0.966	Mbuti	W. & C. AFRICA
71	0.005	0.004	0.034	0.002	0.002	0.944	0.004	0.944	Mbuti	W. & C. AFRICA
72	0.011	0.008	0.027	0.003	0.004	0.934	0.006	0.934	Mbuti	W. & C. AFRICA
73	0.002	0.002	0.007	0.002	0.003	0.982	0.001	0.982	Mbuti	W. & C. AFRICA
74	0.003	0.002	0.016	0.001	0.001	0.972	0.002	0.972	Mbuti	W. & C. AFRICA
75	0.001	0.001	0.003	0.001	0.001	0.991	0.001	0.991	Mbuti	W. & C. AFRICA
76	0.001	0.001	0.003	0.001	0.001	0.991	0.001	0.991	Mbuti	W. & C. AFRICA
77	0.007	0.003	0.018	0.002	0.004	0.957	0.004	0.957	Mbuti	W. & C. AFRICA
78	0.001	0.002	0.006	0.001	0.001	0.987	0.001	0.987	Mbuti	W. & C. AFRICA
79	0.001	0.001	0.005	0.001	0.001	0.989	0.001	0.989	Mbuti	W. & C. AFRICA
80	0.003	0.006	0.014	0.003	0.001	0.967	0.002	0.967	Mbuti	W. & C. AFRICA
81	0.003	0.004	0.007	0.002	0.001	0.98	0.001	0.98	Mbuti	W. & C. AFRICA
82	0.005	0.005	0.018	0.007	0.007	0.952	0.004	0.952	Mbuti	W. & C. AFRICA
83	0.001	0.001	0.003	0.001	0.001	0.99	0.001	0.99	Mbuti	W. & C. AFRICA
84	0.002	0.003	0.01	0.001	0.001	0.977	0.003	0.977	Mbuti	W. & C. AFRICA
85	0.002	0.002	0.137	0.003	0.006	0.84	0.005	0.84	Mbuti	W. & C. AFRICA
86	0.001	0.001	0.003	0.001	0.001	0.99	0.001	0.99	Mbuti	W. & C. AFRICA
87	0.002	0.005	0.006	0.003	0.002	0.98	0.001	0.98	Mbuti	W. & C. AFRICA
88	0.003	0.003	0.01	0.003	0.002	0.974	0.003	0.974	Mbuti	W. & C. AFRICA
89	0.001	0.003	0.005	0.002	0.002	0.983	0.002	0.983	Mbuti	W. & C. AFRICA
90	0.001	0.002	0.012	0.001	0.001	0.979	0.001	0.979	Mbuti	W. & C. AFRICA
91	0.001	0.001	0.003	0.001	0.001	0.993	0.001	0.993	Mbuti	W. & C. AFRICA
92	0.002	0.004	0.004	0.002	0.001	0.984	0.002	0.984	Mbuti	W. & C. AFRICA
93	0.002	0.001	0.012	0.002	0.002	0.978	0.002	0.978	Mbuti	W. & C. AFRICA
94	0.003	0.002	0.02	0.002	0.001	0.964	0.003	0.964	Mbuti	W. & C. AFRICA
95	0.001	0.002	0.006	0.001	0.001	0.987	0.001	0.987	Mbuti	W. & C. AFRICA
96	0.001	0.001	0.007	0.001	0.001	0.986	0.001	0.986	Mbuti	W. & C. AFRICA
97	0.004	0.003	0.034	0.002	0.001	0.951	0.003	0.951	Mbuti	W. & C. AFRICA
98	0.007	0.004	0.182	0.007	0.058	0.721	0.012	0.721	Mbuti	W. & C. AFRICA
99	0.002	0.002	0.012	0.002	0.002	0.975	0.002	0.975	Mbuti	W. & C. AFRICA
100	0.001	0.006	0.019	0.01	0.009	0.951	0.001	0.951	Mbuti	W. & C. AFRICA
101	0.002	0.002	0.007	0.001	0.001	0.984	0.002	0.984	Mbuti	W. & C. AFRICA
102	0.003	0.003	0.007	0.001	0.001	0.981	0.002	0.981	Mbuti	W. & C. AFRICA
103	0.014	0.019	0.019	0.005	0.007	0.919	0.004	0.919	Mbuti	W. & C. AFRICA
104	0.004	0.006	0.012	0.004	0.001	0.969	0.002	0.969	Mbuti	W. & C. AFRICA
105	0.003	0.002	0.005	0.003	0.002	0.979	0.002	0.979	Mbuti	W. & C. AFRICA
106	0.011	0.009	0.037	0.016	0.015	0.897	0.006	0.897	Mbuti	W. & C. AFRICA
107	0.002	0.001	0.008	0.001	0.001	0.984	0.002	0.984	Mandenka	W. & C. AFRICA
108	0.003	0.003	0.073	0.002	0.001	0.909	0.005	0.909	Mandenka	W. & C. AFRICA
109	0.007	0.002	0.125	0.003	0.002	0.848	0.006	0.848	Mandenka	W. & C. AFRICA
110	0.003	0.002	0.055	0.006	0.006	0.925	0.002	0.925	Mandenka	W. & C. AFRICA
111	0.002	0.002	0.003	0.002	0.001	0.988	0.001	0.988	Mandenka	W. & C. AFRICA
112	0.003	0.008	0.029	0.003	0.001	0.95	0.003	0.95	Mandenka	W. & C. AFRICA
113	0.001	0.002	0.005	0.003	0.002	0.984	0.002	0.984	Mandenka	W. & C. AFRICA
114	0.006	0.005	0.026	0.003	0.001	0.944	0.008	0.944	Mandenka	W. & C. AFRICA
115	0.003	0.003	0.015	0.002	0.001	0.969	0.002	0.969	Mandenka	W. & C. AFRICA
116	0.003	0.001	0.012	0.002	0.001	0.973	0.003	0.973	Mandenka	W. & C. AFRICA
117	0.006	0.003	0.018	0.005	0.015	0.946	0.003	0.946	Mandenka	W. & C. AFRICA
118	0.001	0.002	0.009	0.002	0.002	0.982	0.001	0.982	Mandenka	W. & C. AFRICA
119	0.001	0.001	0.016	0.002	0.001	0.976	0.002	0.976	Mandenka	W. & C. AFRICA
120	0.002	0.002	0.748	0.001	0.001	0.239	0.004	0.239	Mandenka	W. & C. AFRICA
121	0.024	0.044	0.14	0.008	0.002	0.755	0.011	0.755	Mandenka	W. & C. AFRICA
122	0.002	0.002	0.026	0.003	0.001	0.961	0.003	0.961	Mandenka	W. & C. AFRICA
123	0.003	0.002	0.132	0.001	0.001	0.851	0.007	0.851	Mandenka	W. & C. AFRICA
124	0.001	0.002	0.006	0.001	0.001	0.987	0.001	0.987	Mandenka	W. & C. AFRICA
125	0.001	0.001	0.004	0.001	0.001	0.99	0.001	0.99	Mandenka	W. & C. AFRICA
126	0.005	0.002	0.082	0.003	0.004	0.89	0.007	0.89	Mandenka	W. & C. AFRICA
127	0.002	0.002	0.01	0.002	0.002	0.979	0.002	0.979	Mandenka	W. & C. AFRICA
128	0.003	0.008	0.011	0.004	0.004	0.965	0.002	0.965	Mandenka	W. & C. AFRICA
129	0.011	0.006	0.08	0.005	0.003	0.859	0.024	0.859	Mandenka	W. & C. AFRICA
130	0.003	0.005	0.015	0.003	0.002	0.966	0.003	0.966	Mandenka	W. & C. AFRICA
131	0.004	0.005	0.017	0.002	0.001	0.961	0.004	0.961	Lisongo	W. & C. AFRICA
132	0.002	0.002	0.004	0.001	0.001	0.986	0.002	0.986	Lisongo	W. & C. AFRICA
133	0.004	0.005	0.009	0.004	0.002	0.973	0.002	0.973	Lisongo	W. & C. AFRICA
134	0.005	0.007	0.012	0.002	0.001	0.96	0.006	0.96	Lisongo	W. & C. AFRICA
135	0.001	0.002	0.011	0.001	0.001	0.98	0.001	0.98	Lisongo	W. & C. AFRICA
136	0.006	0.019	0.021	0.006	0.004	0.937	0.004	0.937	Lisongo	W. & C. AFRICA
137	0.002	0.001	0.017	0.003	0.004	0.97	0.002	0.97	Lisongo	W. & C. AFRICA
138	0.002	0.002	0.005	0.001	0.001	0.988	0.001	0.988	Lisongo	W. & C. AFRICA
139	0.002	0.002	0.009	0.001	0.002	0.981	0.001	0.981	Yoruba	W. & C. AFRICA
140	0.001	0.001	0.003	0.001	0.001	0.993	0.001	0.993	Yoruba	W. & C. AFRICA
141	0.003	0.001	0.067	0.004	0.001	0.914	0.006	0.914	Yoruba	W. & C. AFRICA
142	0.001	0.002	0.006	0.002	0.001	0.985	0.002	0.985	Yoruba	W. & C. AFRICA
143	0.001	0.001	0.004	0.001	0	0.99	0.001	0.99	Yoruba	W. & C. AFRICA
144	0.004	0.002	0.015	0.005	0.002	0.963	0.004	0.963	Yoruba	W. & C. AFRICA
145	0.001	0.001	0.005	0.001	0.001	0.99	0.001	0.99	Yoruba	W. & C. AFRICA
146	0.001	0.001	0.007	0.001	0.001	0.987	0.001	0.987	Yoruba	W. & C. AFRICA
147	0.002	0.001	0.044	0.002	0.001	0.947	0.002	0.947	Yoruba	W. & C. AFRICA
148	0.001	0.001	0.003	0.001	0.001	0.992	0.001	0.992	Yoruba	W. & C. AFRICA
149	0.002	0.005	0.006	0.002	0.001	0.981	0.002	0.981	Yoruba	W. & C. AFRICA
150	0.001	0.001	0.005	0.001	0.001	0.991	0.001	0.991	Yoruba	W. & C. AFRICA
151	0.002	0.002	0.011	0.001	0.001	0.982	0.001	0.982	Yoruba	W. & C. AFRICA
152	0.001	0.002	0.005	0.001	0.001	0.99	0.001	0.99	Yoruba	W. & C. AFRICA
153	0.001	0.001	0.005	0.001	0.002	0.989	0.001	0.989	Yoruba	W. & C. AFRICA
154	0.001	0.001	0.006	0.001	0.001	0.989	0.001	0.989	Yoruba	W. & C. AFRICA
155	0.004	0.005	0.034	0.005	0.004	0.942	0.003	0.942	Yoruba	W. & C. AFRICA
156	0.001	0.001	0.006	0.001	0.001	0.99	0.001	0.99	Yoruba	W. & C. AFRICA
157	0.001	0.001	0.007	0.001	0.001	0.988	0.001	0.988	Yoruba	W. & C. AFRICA
158	0.007	0.011	0.109	0.005	0.003	0.846	0.011	0.846	Yoruba	W. & C. AFRICA
159	0.003	0.002	0.023	0.003	0.001	0.964	0.002	0.964	Yoruba	W. & C. AFRICA
160	0.001	0.001	0.006	0.001	0.001	0.99	0.001	0.99	Yoruba	W. & C. AFRICA
161	0.004	0.002	0.068	0.001	0.001	0.916	0.004	0.916	Yoruba	W. & C. AFRICA
162	0.007	0.024	0.047	0.003	0.002	0.908	0.006	0.908	Yoruba	W. & C. AFRICA
163	0.001	0.003	0.013	0.002	0.002	0.976	0.001	0.976	Yoruba	W. & C. AFRICA
164	0.009	0.01	0.012	0.008	0.003	0.947	0.005	0.947	Yoruba	W. & C. AFRICA
165	0.004	0.003	0.04	0.002	0.002	0.937	0.007	0.937	Yoruba	W. & C. AFRICA
166	0.002	0.002	0.002	0.003	0.002	0.986	0.001	0.986	Yoruba	W. & C. AFRICA
167	0.002	0.002	0.025	0.004	0.002	0.961	0.003	0.961	Yoruba	W. & C. AFRICA
168	0.003	0.007	0.049	0.002	0.001	0.932	0.003	0.932	Yoruba	W. & C. AFRICA
169	0.006	0.006	0.058	0.005	0.002	0.912	0.006	0.912	Yoruba	W. & C. AFRICA
170	0.001	0.002	0.008	0.001	0.001	0.986	0.001	0.986	Yoruba	W. & C. AFRICA
171	0.001	0.001	0.003	0.001	0	0.992	0.001	0.992	Yoruba	W. & C. AFRICA
172	0.001	0.002	0.007	0.001	0.001	0.985	0.001	0.985	Yoruba	W. & C. AFRICA
173	0.002	0.002	0.01	0.002	0.002	0.98	0.002	0.98	Yoruba	W. & C. AFRICA
174	0.002	0.002	0.004	0.003	0.002	0.983	0.002	0.983	Yoruba	W. & C. AFRICA
175	0.002	0.003	0.008	0.005	0.005	0.975	0.001	0.975	Yoruba	W. & C. AFRICA
176	0.001	0.002	0.005	0.001	0.001	0.988	0.001	0.988	Yoruba	W. & C. AFRICA
177	0.001	0.001	0.006	0.001	0.001	0.988	0.001	0.988	Yoruba	W. & C. AFRICA
178	0.004	0.013	0.024	0.003	0.001	0.949	0.002	0.949	Yoruba	W. & C. AFRICA
179	0.002	0.002	0.013	0.001	0.001	0.978	0.001	0.978	Yoruba	W. & C. AFRICA
180	0.001	0.002	0.01	0.002	0.001	0.979	0.002	0.979	Yoruba	W. & C. AFRICA
181	0.001	0.001	0.003	0.001	0.001	0.993	0.001	0.993	Yoruba	W. & C. AFRICA
182	0.001	0.001	0.012	0.002	0.002	0.979	0.002	0.979	Yoruba	W. & C. AFRICA
183	0.001	0.001	0.002	0.001	0.001	0.993	0.001	0.993	Yoruba	W. & C. AFRICA
184	0.002	0.003	0.01	0.003	0.001	0.977	0.002	0.977	Yoruba	W. & C. AFRICA
185	0.002	0.002	0.006	0.002	0.001	0.984	0.002	0.984	Yoruba	W. & C. AFRICA
186	0.001	0.003	0.006	0.002	0.001	0.984	0.001	0.984	Yoruba	W. & C. AFRICA
187	0.003	0.001	0.01	0.002	0.001	0.975	0.004	0.975	Yoruba	W. & C. AFRICA
188	0.001	0.001	0.005	0.001	0.001	0.99	0.001	0.99	Yoruba	W. & C. AFRICA
189	0.001	0.001	0.005	0.001	0.001	0.989	0.001	0.989	Yoruba	W. & C. AFRICA
190	0.001	0.002	0.007	0.001	0.001	0.986	0.001	0.986	Yoruba	W. & C. AFRICA
191	0.002	0.002	0.014	0.001	0.002	0.977	0.001	0.977	Yoruba	W. & C. AFRICA
192	0.002	0.001	0.015	0.002	0.001	0.974	0.002	0.974	Yoruba	W. & C. AFRICA
193	0.003	0.001	0.031	0.002	0.001	0.958	0.003	0.958	Yoruba	W. & C. AFRICA
194	0.002	0.002	0.014	0.001	0.001	0.978	0.001	0.978	Yoruba	W. & C. AFRICA
195	0.001	0.001	0.003	0.001	0.001	0.993	0.001	0.993	Yoruba	W. & C. AFRICA
196	0.005	0.003	0.011	0.004	0.001	0.96	0.008	0.96	Yoruba	W. & C. AFRICA
197	0.001	0.001	0.006	0.001	0.001	0.989	0.001	0.989	Yoruba	W. & C. AFRICA
198	0.002	0.002	0.005	0.001	0.001	0.985	0.002	0.985	Yoruba	W. & C. AFRICA
199	0.002	0.004	0.009	0.002	0.001	0.979	0.002	0.979	Yoruba	W. & C. AFRICA
200	0.001	0.001	0.004	0.001	0.001	0.99	0.001	0.99	Yoruba	W. & C. AFRICA
201	0.001	0.001	0.011	0.001	0.001	0.983	0.001	0.983	Yoruba	W. & C. AFRICA
202	0.004	0.003	0.015	0.004	0.002	0.962	0.004	0.962	Yoruba	W. & C. AFRICA
203	0.001	0.001	0.005	0.001	0.001	0.989	0.001	0.989	Yoruba	W. & C. AFRICA
204	0.002	0.004	0.014	0.004	0.002	0.97	0.002	0.97	Yoruba	W. & C. AFRICA
205	0.001	0.001	0.006	0.001	0.002	0.988	0.001	0.988	Yoruba	W. & C. AFRICA
206	0.002	0.002	0.004	0.001	0.001	0.988	0.001	0.988	Yoruba	W. & C. AFRICA
207	0.006	0.017	0.02	0.007	0.005	0.937	0.006	0.937	Yoruba	W. & C. AFRICA
208	0.002	0.002	0.006	0.002	0.001	0.983	0.003	0.983	Yoruba	W. & C. AFRICA
209	0.001	0.001	0.007	0.001	0.001	0.987	0.001	0.987	Yoruba	W. & C. AFRICA
210	0.002	0.002	0.004	0.001	0.001	0.988	0.001	0.988	Yoruba	W. & C. AFRICA
211	0.002	0.002	0.017	0.002	0.001	0.971	0.003	0.971	Yoruba	W. & C. AFRICA
212	0.002	0.002	0.054	0.001	0.001	0.936	0.003	0.936	Yoruba	W. & C. AFRICA
213	0.002	0.002	0.013	0.001	0.001	0.977	0.002	0.977	Yoruba	W. & C. AFRICA
214	0.001	0.002	0.007	0.001	0.001	0.986	0.001	0.986	Yoruba	W. & C. AFRICA
215	0.002	0.002	0.003	0.001	0.001	0.988	0.001	0.988	Yoruba	W. & C. AFRICA
216	0.001	0.001	0.009	0.001	0.001	0.986	0.001	0.986	YorubaYRI	W. & C. AFRICA
217	0.019	0.003	0.019	0.014	0.007	0.925	0.006	0.925	YorubaYRI	W. & C. AFRICA
218	0.001	0.001	0.005	0.002	0.005	0.983	0.001	0.983	YorubaYRI	W. & C. AFRICA
219	0.006	0.004	0.052	0.003	0.001	0.917	0.008	0.917	YorubaYRI	W. & C. AFRICA
220	0.001	0.001	0.004	0.001	0.001	0.989	0.001	0.989	YorubaYRI	W. & C. AFRICA
221	0.005	0.006	0.026	0.002	0.002	0.949	0.007	0.949	YorubaYRI	W. & C. AFRICA
222	0.003	0.003	0.033	0.002	0.001	0.947	0.007	0.947	YorubaYRI	W. & C. AFRICA
223	0.001	0.001	0.003	0.001	0.001	0.993	0.001	0.993	YorubaYRI	W. & C. AFRICA
224	0.001	0.001	0.017	0.001	0.001	0.977	0.002	0.977	YorubaYRI	W. & C. AFRICA
225	0.001	0.002	0.008	0.001	0.001	0.987	0.001	0.987	YorubaYRI	W. & C. AFRICA
226	0.001	0.001	0.002	0	0	0.995	0.001	0.995	YorubaYRI	W. & C. AFRICA
227	0.001	0.002	0.011	0.001	0.001	0.982	0.002	0.982	YorubaYRI	W. & C. AFRICA
228	0.001	0.001	0.003	0.001	0.001	0.991	0.001	0.991	YorubaYRI	W. & C. AFRICA
229	0.001	0.001	0.003	0.001	0.001	0.993	0	0.993	YorubaYRI	W. & C. AFRICA
230	0.001	0.001	0.007	0.001	0.001	0.987	0.001	0.987	YorubaYRI	W. & C. AFRICA
231	0.001	0.002	0.008	0.002	0.003	0.982	0.001	0.982	YorubaYRI	W. & C. AFRICA
232	0.001	0.002	0.005	0.001	0.001	0.988	0.001	0.988	YorubaYRI	W. & C. AFRICA
233	0.001	0.001	0.003	0.001	0.001	0.992	0.001	0.992	YorubaYRI	W. & C. AFRICA
234	0.001	0.001	0.006	0.001	0.001	0.989	0.001	0.989	YorubaYRI	W. & C. AFRICA
235	0.002	0.003	0.015	0.002	0.002	0.975	0.002	0.975	YorubaYRI	W. & C. AFRICA
236	0.002	0.002	0.008	0.001	0.001	0.983	0.002	0.983	YorubaYRI	W. & C. AFRICA
237	0.005	0.005	0.186	0.007	0.005	0.777	0.01	0.777	YorubaYRI	W. & C. AFRICA
238	0.004	0.006	0.055	0.004	0.003	0.923	0.003	0.923	YorubaYRI	W. & C. AFRICA
239	0.001	0.001	0.008	0.001	0.001	0.985	0.001	0.985	YorubaYRI	W. & C. AFRICA
240	0.001	0.001	0.004	0.001	0.001	0.991	0.001	0.991	YorubaYRI	W. & C. AFRICA
241	0.002	0.004	0.008	0.005	0.005	0.975	0.001	0.975	YorubaYRI	W. & C. AFRICA
242	0.001	0.001	0.003	0.001	0.001	0.992	0.001	0.992	YorubaYRI	W. & C. AFRICA
243	0.001	0.001	0.009	0.002	0.002	0.982	0.002	0.982	YorubaYRI	W. & C. AFRICA
244	0.001	0.001	0.005	0.001	0.001	0.99	0.001	0.99	YorubaYRI	W. & C. AFRICA
245	0.001	0.002	0.009	0.001	0.001	0.984	0.001	0.984	YorubaYRI	W. & C. AFRICA
246	0.001	0.001	0.005	0.001	0.001	0.987	0.002	0.987	YorubaYRI	W. & C. AFRICA
247	0.001	0.001	0.004	0.001	0.001	0.989	0.001	0.989	YorubaYRI	W. & C. AFRICA
248	0.001	0.001	0.004	0	0	0.992	0.001	0.992	YorubaYRI	W. & C. AFRICA
249	0.004	0.003	0.049	0.004	0.003	0.929	0.005	0.929	YorubaYRI	W. & C. AFRICA
250	0.004	0.002	0.763	0.002	0.001	0.217	0.008	0.217	YorubaYRI	W. & C. AFRICA
251	0.001	0.001	0.006	0.001	0.001	0.988	0.002	0.988	YorubaYRI	W. & C. AFRICA
252	0.001	0.002	0.005	0.001	0.001	0.987	0.002	0.987	YorubaYRI	W. & C. AFRICA
253	0.004	0.008	0.031	0.006	0.006	0.939	0.003	0.939	YorubaYRI	W. & C. AFRICA
254	0.001	0.002	0.011	0.002	0.001	0.98	0.001	0.98	YorubaYRI	W. & C. AFRICA
255	0.001	0.005	0.006	0.004	0.002	0.979	0.001	0.979	YorubaYRI	W. & C. AFRICA
256	0.003	0.003	0.008	0.004	0.001	0.973	0.005	0.973	YorubaYRI	W. & C. AFRICA
257	0.003	0.001	0.019	0.002	0.002	0.968	0.003	0.968	YorubaYRI	W. & C. AFRICA
258	0.004	0.004	0.065	0.003	0.001	0.915	0.005	0.915	YorubaYRI	W. & C. AFRICA
259	0.001	0.001	0.003	0.001	0.001	0.994	0.001	0.994	YorubaYRI	W. & C. AFRICA
260	0.001	0.001	0.004	0.001	0.001	0.992	0.001	0.992	YorubaYRI	W. & C. AFRICA
261	0.003	0.002	0.011	0.002	0.001	0.976	0.002	0.976	YorubaYRI	W. & C. AFRICA
262	0.004	0.002	0.011	0.002	0.003	0.973	0.002	0.973	YorubaYRI	W. & C. AFRICA
263	0.002	0.001	0.01	0.002	0.001	0.98	0.002	0.98	YorubaYRI	W. & C. AFRICA
264	0.002	0.002	0.024	0.001	0.001	0.968	0.001	0.968	YorubaYRI	W. & C. AFRICA
265	0.001	0.001	0.006	0.001	0.001	0.989	0.001	0.989	YorubaYRI	W. & C. AFRICA
266	0.001	0.002	0.005	0.001	0.001	0.988	0.001	0.988	YorubaYRI	W. & C. AFRICA
267	0.001	0.002	0.01	0.002	0.001	0.979	0.002	0.979	YorubaYRI	W. & C. AFRICA
268	0.001	0.001	0.007	0.001	0.001	0.986	0.001	0.986	YorubaYRI	W. & C. AFRICA
269	0.002	0.001	0.016	0.002	0.002	0.974	0.002	0.974	YorubaYRI	W. & C. AFRICA
270	0.001	0.001	0.007	0.002	0.002	0.984	0.001	0.984	YorubaYRI	W. & C. AFRICA
271	0.002	0.001	0.005	0.002	0.002	0.986	0.001	0.986	YorubaYRI	W. & C. AFRICA
272	0.011	0.008	0.025	0.011	0.004	0.918	0.011	0.918	YorubaYRI	W. & C. AFRICA
273	0.001	0.001	0.015	0.001	0.001	0.978	0.001	0.978	YorubaYRI	W. & C. AFRICA
274	0.001	0.002	0.003	0.001	0.001	0.99	0.001	0.99	YorubaYRI	W. & C. AFRICA
275	0.001	0.002	0.003	0.001	0.001	0.99	0.001	0.99	YorubaYRI	W. & C. AFRICA
276	0.002	0.001	0.006	0.001	0.001	0.987	0.001	0.987	YorubaYRI	W. & C. AFRICA
277	0.001	0.001	0.004	0.002	0.001	0.99	0.001	0.99	YorubaYRI	W. & C. AFRICA
278	0.002	0.001	0.005	0.001	0.001	0.988	0.001	0.988	YorubaYRI	W. & C. AFRICA
279	0.003	0.002	0.055	0.002	0.002	0.933	0.002	0.933	YorubaYRI	W. & C. AFRICA
280	0.002	0.002	0.011	0.002	0.001	0.978	0.002	0.978	YorubaYRI	W. & C. AFRICA
281	0.001	0.001	0.004	0.001	0.001	0.992	0.001	0.992	YorubaYRI	W. & C. AFRICA
282	0.003	0.003	0.014	0.004	0.003	0.966	0.003	0.966	YorubaYRI	W. & C. AFRICA
283	0.004	0.018	0.02	0.028	0.015	0.91	0.002	0.91	YorubaYRI	W. & C. AFRICA
284	0.007	0.004	0.031	0.003	0.001	0.93	0.013	0.93	YorubaYRI	W. & C. AFRICA
285	0.001	0.002	0.013	0.001	0.001	0.978	0.002	0.978	YorubaYRI	W. & C. AFRICA
286	0.001	0.001	0.012	0.001	0.001	0.981	0.001	0.981	YorubaYRI	W. & C. AFRICA
287	0.001	0.001	0.008	0.001	0.001	0.984	0.002	0.984	YorubaYRI	W. & C. AFRICA
288	0.002	0.01	0.007	0.008	0.002	0.968	0.001	0.968	YorubaYRI	W. & C. AFRICA
289	0.001	0.001	0.015	0.001	0.001	0.979	0.001	0.979	YorubaYRI	W. & C. AFRICA
290	0.008	0.005	0.022	0.004	0.002	0.946	0.008	0.946	YorubaYRI	W. & C. AFRICA
291	0.002	0.005	0.011	0.002	0.002	0.975	0.002	0.975	YorubaYRI	W. & C. AFRICA
292	0.002	0.003	0.03	0.003	0.002	0.955	0.002	0.955	YorubaYRI	W. & C. AFRICA
293	0.002	0.002	0.006	0.001	0.001	0.987	0.001	0.987	YorubaYRI	W. & C. AFRICA
294	0.001	0.001	0.005	0.001	0.001	0.99	0.001	0.99	YorubaYRI	W. & C. AFRICA
295	0.001	0.001	0.006	0.001	0.001	0.988	0.001	0.988	YorubaYRI	W. & C. AFRICA
296	0.001	0.001	0.004	0.001	0.001	0.99	0.001	0.99	YorubaYRI	W. & C. AFRICA
297	0.002	0.002	0.004	0.003	0.002	0.985	0.001	0.985	YorubaYRI	W. & C. AFRICA
298	0.004	0.005	0.008	0.009	0.004	0.964	0.003	0.964	YorubaYRI	W. & C. AFRICA
299	0.001	0.001	0.004	0.001	0.001	0.992	0.001	0.992	YorubaYRI	W. & C. AFRICA
300	0.001	0.002	0.015	0.001	0.001	0.977	0.002	0.977	YorubaYRI	W. & C. AFRICA
301	0.002	0.006	0.022	0.002	0.002	0.963	0.002	0.963	YorubaYRI	W. & C. AFRICA
302	0.002	0.003	0.008	0.002	0.002	0.977	0.003	0.977	YorubaYRI	W. & C. AFRICA
303	0.002	0.003	0.044	0.004	0.001	0.941	0.002	0.941	YorubaYRI	W. & C. AFRICA
304	0.001	0.002	0.005	0.001	0.001	0.989	0.001	0.989	YorubaYRI	W. & C. AFRICA
305	0.001	0.001	0.009	0.001	0.001	0.985	0.001	0.985	YorubaYRI	W. & C. AFRICA
306	0.001	0.001	0.003	0.001	0	0.993	0.001	0.993	YorubaYRI	W. & C. AFRICA
307	0.001	0.002	0.019	0.002	0.004	0.969	0.001	0.969	YorubaYRI	W. & C. AFRICA
308	0.001	0.001	0.003	0.001	0	0.992	0.001	0.992	YorubaYRI	W. & C. AFRICA
309	0.001	0.001	0.003	0.001	0.002	0.99	0.001	0.99	YorubaYRI	W. & C. AFRICA
310	0.001	0.002	0.003	0.001	0.001	0.99	0.001	0.99	YorubaYRI	W. & C. AFRICA
311	0.001	0.001	0.01	0.001	0.001	0.986	0.001	0.986	YorubaYRI	W. & C. AFRICA
312	0	0.001	0.006	0.001	0	0.991	0	0.991	YorubaYRI	W. & C. AFRICA
313	0.001	0.001	0.005	0.001	0.001	0.989	0.001	0.989	YorubaYRI	W. & C. AFRICA
314	0.002	0.001	0.004	0.001	0.001	0.988	0.001	0.988	YorubaYRI	W. & C. AFRICA
315	0.004	0.005	0.106	0.004	0.002	0.87	0.004	0.87	YorubaYRI	W. & C. AFRICA
316	0.001	0.002	0.004	0.001	0.001	0.988	0.001	0.988	YorubaYRI	W. & C. AFRICA
317	0.003	0.002	0.015	0.002	0.001	0.972	0.002	0.972	YorubaYRI	W. & C. AFRICA
318	0.001	0.001	0.003	0.001	0.001	0.993	0.001	0.993	YorubaYRI	W. & C. AFRICA
319	0.002	0.003	0.021	0.002	0.001	0.967	0.002	0.967	YorubaYRI	W. & C. AFRICA
320	0.003	0.003	0.01	0.002	0.001	0.978	0.003	0.978	YorubaYRI	W. & C. AFRICA
321	0.003	0.002	0.009	0.002	0.001	0.98	0.002	0.98	YorubaYRI	W. & C. AFRICA
322	0.003	0.004	0.02	0.003	0.005	0.961	0.001	0.961	YorubaYRI	W. & C. AFRICA
323	0.002	0.002	0.036	0.001	0.001	0.955	0.002	0.955	YorubaYRI	W. & C. AFRICA
324	0.001	0.001	0.006	0.001	0.001	0.989	0.001	0.989	YorubaYRI	W. & C. AFRICA
325	0.001	0.001	0.003	0.001	0.001	0.993	0.001	0.993	YorubaYRI	W. & C. AFRICA
326	0.001	0.001	0.013	0.002	0.006	0.974	0.002	0.974	YorubaYRI	W. & C. AFRICA
327	0.002	0.002	0.013	0.003	0.002	0.973	0.002	0.973	YorubaYRI	W. & C. AFRICA
328	0.002	0.001	0.005	0.001	0.004	0.985	0.001	0.985	YorubaYRI	W. & C. AFRICA
329	0.001	0.001	0.003	0.001	0.002	0.992	0.001	0.992	Ibo	W. & C. AFRICA
330	0.001	0.002	0.013	0.002	0.002	0.977	0.001	0.977	Ibo	W. & C. AFRICA
331	0.001	0.001	0.006	0.002	0.002	0.987	0.001	0.987	Ibo	W. & C. AFRICA
332	0.001	0.001	0.003	0.001	0.001	0.993	0.001	0.993	Ibo	W. & C. AFRICA
333	0.001	0.001	0.012	0.001	0.001	0.983	0.001	0.983	Ibo	W. & C. AFRICA
334	0.002	0.005	0.012	0.003	0.002	0.974	0.001	0.974	Ibo	W. & C. AFRICA
335	0.001	0.001	0.004	0.001	0.001	0.992	0.001	0.992	Ibo	W. & C. AFRICA
336	0.004	0.009	0.017	0.003	0.003	0.958	0.004	0.958	Ibo	W. & C. AFRICA
337	0.001	0.001	0.004	0.001	0	0.993	0.001	0.993	Ibo	W. & C. AFRICA
338	0.001	0.002	0.009	0.001	0.001	0.983	0.001	0.983	Ibo	W. & C. AFRICA
339	0.001	0.002	0.007	0.001	0.001	0.985	0.002	0.985	Ibo	W. & C. AFRICA
340	0.001	0.001	0.007	0.002	0.001	0.986	0.001	0.986	Ibo	W. & C. AFRICA
341	0.001	0.002	0.003	0.001	0.001	0.991	0.001	0.991	Ibo	W. & C. AFRICA
342	0.001	0.001	0.007	0.001	0.001	0.987	0.001	0.987	Ibo	W. & C. AFRICA
343	0.002	0.003	0.011	0.001	0.002	0.977	0.002	0.977	Ibo	W. & C. AFRICA
344	0.003	0.001	0.011	0.002	0.003	0.97	0.006	0.97	Ibo	W. & C. AFRICA
345	0.002	0.002	0.014	0.002	0.002	0.975	0.003	0.975	Ibo	W. & C. AFRICA
346	0.001	0.001	0.008	0.001	0.001	0.986	0.002	0.986	Ibo	W. & C. AFRICA
347	0.001	0.002	0.01	0.001	0.002	0.983	0.001	0.983	Ibo	W. & C. AFRICA
348	0.001	0.001	0.003	0.002	0.002	0.99	0.001	0.99	Ibo	W. & C. AFRICA
349	0.001	0.002	0.02	0.001	0	0.971	0.002	0.971	Ibo	W. & C. AFRICA
350	0.001	0.001	0.003	0.001	0.001	0.99	0.001	0.99	Ibo	W. & C. AFRICA
351	0.001	0.001	0.007	0.001	0	0.988	0.001	0.988	Ibo	W. & C. AFRICA
352	0.001	0.002	0.006	0.001	0.001	0.986	0.001	0.986	Ibo	W. & C. AFRICA
353	0.013	0.072	0.021	0.016	0.002	0.865	0.008	0.865	Ibo	W. & C. AFRICA
354	0.003	0.002	0.017	0.001	0.001	0.969	0.003	0.969	Ibo	W. & C. AFRICA
355	0.003	0.002	0.011	0.002	0.004	0.974	0.002	0.974	Ibo	W. & C. AFRICA
356	0.001	0.003	0.077	0.001	0.001	0.914	0.002	0.914	Ibo	W. & C. AFRICA
357	0.002	0.002	0.015	0.002	0.001	0.974	0.002	0.974	Ibo	W. & C. AFRICA
358	0.002	0.003	0.019	0.002	0.001	0.969	0.002	0.969	Ibo	W. & C. AFRICA
359	0.001	0.002	0.007	0.001	0.001	0.986	0.001	0.986	Ibo	W. & C. AFRICA
360	0.001	0.003	0.006	0.001	0.001	0.984	0.001	0.984	Ibo	W. & C. AFRICA
361	0.001	0.001	0.009	0.001	0.001	0.984	0.001	0.984	Ibo	W. & C. AFRICA
362	0.001	0.001	0.006	0.001	0.001	0.988	0.001	0.988	Ibo	W. & C. AFRICA
363	0.004	0.001	0.144	0.002	0.001	0.84	0.005	0.84	Ibo	W. & C. AFRICA
364	0.001	0.002	0.005	0.001	0.001	0.987	0.001	0.987	Ibo	W. & C. AFRICA
365	0.002	0.002	0.051	0.002	0.001	0.939	0.002	0.939	Ibo	W. & C. AFRICA
366	0.001	0.001	0.003	0.001	0.001	0.991	0.001	0.991	Ibo	W. & C. AFRICA
367	0.001	0.001	0.006	0.001	0.001	0.989	0.001	0.989	Ibo	W. & C. AFRICA
368	0.001	0.002	0.005	0.001	0.001	0.988	0.002	0.988	Ibo	W. & C. AFRICA
369	0.003	0.004	0.011	0.004	0.005	0.968	0.003	0.968	Ibo	W. & C. AFRICA
370	0.001	0.001	0.005	0.001	0.001	0.99	0.001	0.99	Ibo	W. & C. AFRICA
371	0.007	0.003	0.504	0.001	0.001	0.463	0.008	0.463	Ibo	W. & C. AFRICA
372	0.003	0.001	0.017	0.002	0.002	0.97	0.002	0.97	Ibo	W. & C. AFRICA
373	0.004	0.002	0.025	0.002	0.001	0.959	0.004	0.959	Ibo	W. & C. AFRICA
374	0.002	0.001	0.034	0.001	0	0.947	0.008	0.947	Ibo	W. & C. AFRICA
375	0.002	0.001	0.005	0.001	0.003	0.985	0.001	0.985	Ibo	W. & C. AFRICA
376	0.001	0.001	0.007	0.001	0.001	0.988	0.001	0.988	Ibo	W. & C. AFRICA
377	0.002	0.002	0.009	0.002	0.002	0.979	0.002	0.979	Zaramo	W. & C. AFRICA
378	0.002	0.006	0.009	0.002	0.001	0.974	0.003	0.974	Zaramo	W. & C. AFRICA
379	0.002	0.002	0.008	0.002	0.001	0.98	0.003	0.98	Zaramo	W. & C. AFRICA
380	0.003	0.001	0.013	0.003	0.001	0.974	0.003	0.974	Zaramo	W. & C. AFRICA
381	0.003	0.002	0.016	0.002	0.001	0.97	0.002	0.97	Zaramo	W. & C. AFRICA
382	0.002	0.006	0.006	0.002	0.004	0.978	0.001	0.978	Zaramo	W. & C. AFRICA
383	0.004	0.004	0.051	0.003	0.001	0.929	0.004	0.929	Zaramo	W. & C. AFRICA
384	0.002	0.002	0.028	0.002	0.001	0.957	0.003	0.957	Zaramo	W. & C. AFRICA
385	0.006	0.021	0.018	0.044	0.013	0.894	0.002	0.894	Zaramo	W. & C. AFRICA
386	0.003	0.004	0.013	0.003	0.003	0.968	0.002	0.968	Zaramo	W. & C. AFRICA
387	0.009	0.004	0.011	0.003	0.003	0.953	0.009	0.953	Zaramo	W. & C. AFRICA
388	0.004	0.01	0.039	0.006	0.004	0.93	0.004	0.93	Zaramo	W. & C. AFRICA
389	0.008	0.03	0.26	0.022	0.009	0.655	0.007	0.655	Zaramo	W. & C. AFRICA
390	0.001	0.002	0.004	0.001	0.001	0.988	0.001	0.988	Zaramo	W. & C. AFRICA
391	0.003	0.003	0.053	0.001	0.002	0.931	0.004	0.931	Zaramo	W. & C. AFRICA
392	0.006	0.003	0.045	0.005	0.005	0.925	0.006	0.925	Zaramo	W. & C. AFRICA
393	0.002	0.002	0.009	0.001	0.001	0.983	0.002	0.983	Zaramo	W. & C. AFRICA
394	0.002	0.003	0.008	0.003	0.003	0.979	0.002	0.979	Zaramo	W. & C. AFRICA
395	0.001	0.002	0.008	0.002	0.001	0.98	0.003	0.98	Zaramo	W. & C. AFRICA
396	0.009	0.007	0.038	0.003	0.002	0.925	0.008	0.925	Zaramo	W. & C. AFRICA
397	0.005	0.012	0.034	0.003	0.003	0.932	0.008	0.932	Zaramo	W. & C. AFRICA
398	0.001	0.001	0.009	0.002	0.002	0.983	0.001	0.983	Zaramo	W. & C. AFRICA
399	0.003	0.004	0.031	0.007	0.006	0.943	0.003	0.943	Zaramo	W. & C. AFRICA
400	0.002	0.004	0.007	0.002	0.001	0.981	0.002	0.981	Zaramo	W. & C. AFRICA
401	0.013	0.003	0.243	0.003	0.002	0.704	0.02	0.704	Zaramo	W. & C. AFRICA
402	0.007	0.006	0.048	0.004	0.011	0.913	0.005	0.913	Zaramo	W. & C. AFRICA
403	0.002	0.002	0.009	0.001	0.001	0.981	0.002	0.981	Zaramo	W. & C. AFRICA
404	0.026	0.013	0.039	0.006	0.009	0.895	0.008	0.895	Zaramo	W. & C. AFRICA
405	0.005	0.027	0.021	0.026	0.002	0.913	0.003	0.913	Zaramo	W. & C. AFRICA
406	0.004	0.005	0.013	0.004	0.008	0.961	0.002	0.961	Zaramo	W. & C. AFRICA
407	0.004	0.007	0.321	0.006	0.002	0.656	0.002	0.656	Zaramo	W. & C. AFRICA
408	0.001	0.001	0.008	0.001	0.001	0.986	0.001	0.986	Zaramo	W. & C. AFRICA
409	0.001	0.001	0.009	0.001	0	0.986	0.001	0.986	Zaramo	W. & C. AFRICA
410	0.004	0.006	0.028	0.013	0.022	0.919	0.004	0.919	Zaramo	W. & C. AFRICA
411	0.001	0.003	0.011	0.001	0.001	0.981	0.002	0.981	Zaramo	W. & C. AFRICA
412	0.013	0.022	0.04	0.007	0.005	0.897	0.006	0.897	Zaramo	W. & C. AFRICA
413	0.016	0.002	0.622	0.005	0.002	0.328	0.007	0.328	Hausa	W. & C. AFRICA
414	0.002	0.002	0.008	0.001	0.001	0.981	0.003	0.981	Hausa	W. & C. AFRICA
415	0.002	0.01	0.022	0.002	0.001	0.959	0.002	0.959	Hausa	W. & C. AFRICA
416	0.025	0.016	0.174	0.01	0.002	0.745	0.017	0.745	Hausa	W. & C. AFRICA
417	0.035	0.004	0.437	0.022	0.002	0.406	0.037	0.406	Hausa	W. & C. AFRICA
418	0.004	0.003	0.015	0.002	0.001	0.969	0.004	0.969	Hausa	W. & C. AFRICA
419	0.002	0.002	0.032	0.001	0.001	0.958	0.002	0.958	Hausa	W. & C. AFRICA
420	0.004	0.004	0.062	0.004	0.002	0.919	0.003	0.919	Hausa	W. & C. AFRICA
421	0.001	0.001	0.02	0.001	0.001	0.972	0.002	0.972	Hausa	W. & C. AFRICA
422	0.024	0.011	0.014	0.031	0.007	0.897	0.006	0.897	Hausa	W. & C. AFRICA
423	0.003	0.001	0.026	0.002	0.001	0.957	0.005	0.957	Hausa	W. & C. AFRICA
424	0.005	0.001	0.007	0.004	0.009	0.961	0.007	0.961	Hausa	W. & C. AFRICA
425	0.001	0.002	0.004	0.001	0.001	0.988	0.001	0.988	Hausa	W. & C. AFRICA
426	0.003	0.027	0.256	0.029	0.016	0.655	0.01	0.655	Hausa	W. & C. AFRICA
427	0.002	0.002	0.039	0.002	0.001	0.951	0.002	0.951	Hausa	W. & C. AFRICA
428	0.01	0.007	0.619	0.012	0.004	0.327	0.012	0.327	Hausa	W. & C. AFRICA
429	0.003	0.007	0.013	0.001	0.001	0.97	0.003	0.97	Hausa	W. & C. AFRICA
430	0.001	0.002	0.004	0.001	0.001	0.989	0.001	0.989	Hausa	W. & C. AFRICA
431	0.004	0.003	0.066	0.001	0.001	0.906	0.009	0.906	Hausa	W. & C. AFRICA
432	0.002	0.003	0.009	0.001	0.001	0.98	0.002	0.98	Hausa	W. & C. AFRICA
433	0.002	0.002	0.027	0.001	0.002	0.961	0.003	0.961	Hausa	W. & C. AFRICA
434	0.002	0.002	0.031	0.003	0.001	0.955	0.003	0.955	Hausa	W. & C. AFRICA
435	0.004	0.002	0.693	0.003	0.001	0.259	0.016	0.259	Hausa	W. & C. AFRICA
436	0.01	0.002	0.107	0.004	0.002	0.853	0.012	0.853	Hausa	W. & C. AFRICA
437	0.014	0.003	0.367	0.003	0.001	0.582	0.019	0.582	Hausa	W. & C. AFRICA
438	0.005	0.006	0.025	0.004	0.002	0.952	0.004	0.952	Hausa	W. & C. AFRICA
439	0.009	0.022	0.011	0.013	0.029	0.899	0.009	0.899	Hausa	W. & C. AFRICA
440	0.004	0.007	0.053	0.004	0.001	0.92	0.006	0.92	Hausa	W. & C. AFRICA
441	0.001	0.001	0.004	0.001	0.001	0.99	0.001	0.99	Hausa	W. & C. AFRICA
442	0.015	0.014	0.049	0.023	0.012	0.871	0.009	0.871	Hausa	W. & C. AFRICA
443	0.011	0.002	0.355	0.002	0.001	0.571	0.022	0.571	Hausa	W. & C. AFRICA
444	0.005	0.003	0.019	0.004	0.002	0.959	0.004	0.959	Hausa	W. & C. AFRICA
445	0.001	0.001	0.004	0.001	0.001	0.991	0.001	0.991	Hausa	W. & C. AFRICA
446	0.004	0.008	0.034	0.002	0.001	0.944	0.004	0.944	Hausa	W. & C. AFRICA
447	0.005	0.006	0.088	0.009	0.003	0.88	0.004	0.88	Hausa	W. & C. AFRICA
448	0.001	0.001	0.008	0.001	0.001	0.986	0.001	0.986	Hausa	W. & C. AFRICA
449	0.011	0.014	0.213	0.01	0.009	0.723	0.01	0.723	Hausa	W. & C. AFRICA
450	0.002	0.004	0.007	0.001	0.001	0.983	0.001	0.983	Hausa	W. & C. AFRICA
451	0.023	0.017	0.134	0.015	0.002	0.779	0.019	0.779	Hausa	W. & C. AFRICA
452	0.001	0.001	0.019	0.001	0.001	0.974	0.001	0.974	Bantu_N.E.	W. & C. AFRICA
453	0.001	0.003	0.007	0.002	0.002	0.982	0.001	0.982	Bantu_N.E.	W. & C. AFRICA
454	0.001	0.002	0.64	0.001	0.001	0.349	0.004	0.349	Bantu_N.E.	W. & C. AFRICA
455	0.005	0.003	0.298	0.002	0.002	0.661	0.017	0.661	Bantu_N.E.	W. & C. AFRICA
456	0.002	0.002	0.039	0.003	0.067	0.885	0.001	0.885	Bantu_N.E.	W. & C. AFRICA
457	0.016	0.003	0.118	0.003	0.001	0.744	0.037	0.744	Bantu_N.E.	W. & C. AFRICA
458	0.014	0.005	0.14	0.006	0.001	0.792	0.02	0.792	Bantu_N.E.	W. & C. AFRICA
459	0.011	0.003	0.239	0.006	0.06	0.664	0.01	0.664	Bantu_N.E.	W. & C. AFRICA
460	0.001	0.002	0.968	0.002	0.001	0.023	0.002	0.023	Bantu_N.E.	W. & C. AFRICA
461	0.008	0.004	0.169	0.004	0.002	0.803	0.005	0.803	Bantu_N.E.	W. & C. AFRICA
462	0.002	0.002	0.034	0.004	0.071	0.884	0.002	0.884	Bantu_N.E.	W. & C. AFRICA
463	0.002	0.002	0.053	0.001	0.01	0.927	0.003	0.927	Bantu_N.E.	W. & C. AFRICA
464	0.004	0.003	0.023	0.002	0.001	0.962	0.002	0.962	Bantu_S	W. & C. AFRICA
465	0.001	0.001	0.004	0.001	0.001	0.989	0.001	0.989	Bantu_S	W. & C. AFRICA
466	0.002	0.003	0.005	0.003	0.001	0.983	0.002	0.983	Bantu_S	W. & C. AFRICA
467	0.003	0.002	0.188	0.001	0	0.792	0.008	0.792	Bantu_S	W. & C. AFRICA
468	0.002	0.002	0.011	0.002	0.003	0.977	0.002	0.977	Bantu_S	W. & C. AFRICA
469	0.005	0.008	0.2	0.005	0.002	0.766	0.008	0.766	Bantu_S	W. & C. AFRICA
470	0.001	0.001	0.003	0.001	0.001	0.993	0	0.993	Bantu_S	W. & C. AFRICA
471	0.001	0.001	0.004	0.001	0.001	0.991	0.001	0.991	Bantu_S	W. & C. AFRICA
472	0.002	0.001	0.015	0.001	0.001	0.977	0.002	0.977	San	W. & C. AFRICA
473	0.003	0.005	0.015	0.002	0.001	0.968	0.003	0.968	San	W. & C. AFRICA
474	0.006	0.007	0.108	0.002	0.002	0.865	0.006	0.865	San	W. & C. AFRICA
475	0.001	0.001	0.872	0.001	0.001	0.118	0.004	0.118	San	W. & C. AFRICA
476	0.001	0.002	0.009	0.001	0.002	0.982	0.001	0.982	San	W. & C. AFRICA
477	0.001	0.002	0.004	0.001	0.001	0.99	0.001	0.99	San	W. & C. AFRICA
478	0.024	0.016	0.125	0.005	0.002	0.817	0.005	0.817	Luhya LWK	W. & C. AFRICA
479	0.005	0.044	0.118	0.052	0.003	0.774	0.002	0.774	Luhya LWK	W. & C. AFRICA
480	0.013	0.011	0.301	0.019	0.012	0.631	0.004	0.631	Luhya LWK	W. & C. AFRICA
481	0.002	0.001	0.007	0.001	0.001	0.984	0.002	0.984	Luhya LWK	W. & C. AFRICA
482	0.005	0.004	0.03	0.008	0.003	0.944	0.003	0.944	Luhya LWK	W. & C. AFRICA
483	0.003	0.007	0.025	0.002	0.001	0.956	0.003	0.956	Luhya LWK	W. & C. AFRICA
484	0.009	0.002	0.113	0.006	0.004	0.848	0.007	0.848	Luhya LWK	W. & C. AFRICA
485	0.007	0.008	0.024	0.004	0.002	0.941	0.008	0.941	Luhya LWK	W. & C. AFRICA
486	0.003	0.002	0.019	0.001	0.001	0.963	0.004	0.963	Luhya LWK	W. & C. AFRICA
487	0.005	0.025	0.02	0.004	0.004	0.935	0.003	0.935	Luhya LWK	W. & C. AFRICA
488	0.011	0.009	0.085	0.003	0.001	0.865	0.013	0.865	Luhya LWK	W. & C. AFRICA
489	0.003	0.002	0.032	0.003	0.001	0.954	0.003	0.954	Luhya LWK	W. & C. AFRICA
490	0.002	0.002	0.009	0.001	0.001	0.981	0.002	0.981	Luhya LWK	W. & C. AFRICA
491	0.005	0.008	0.02	0.005	0.002	0.953	0.004	0.953	Luhya LWK	W. & C. AFRICA
492	0.015	0.011	0.028	0.006	0.005	0.908	0.011	0.908	Luhya LWK	W. & C. AFRICA
493	0.006	0.004	0.368	0.006	0.002	0.606	0.005	0.606	Luhya LWK	W. & C. AFRICA
494	0.006	0.003	0.244	0.004	0.002	0.727	0.008	0.727	Luhya LWK	W. & C. AFRICA
495	0.012	0.003	0.122	0.006	0.008	0.823	0.013	0.823	Luhya LWK	W. & C. AFRICA
496	0.001	0.001	0.004	0.001	0.001	0.991	0.001	0.991	Luhya LWK	W. & C. AFRICA
497	0.002	0.001	0.008	0.001	0.001	0.986	0.001	0.986	Luhya LWK	W. & C. AFRICA
498	0.005	0.012	0.117	0.005	0.002	0.85	0.004	0.85	Luhya LWK	W. & C. AFRICA
499	0.006	0.003	0.23	0.002	0.001	0.732	0.019	0.732	Luhya LWK	W. & C. AFRICA
500	0.006	0.037	0.035	0.008	0.007	0.896	0.006	0.896	Luhya LWK	W. & C. AFRICA
501	0.005	0.004	0.015	0.005	0.002	0.961	0.004	0.961	Luhya LWK	W. & C. AFRICA
502	0.007	0.002	0.059	0.003	0.002	0.908	0.011	0.908	Luhya LWK	W. & C. AFRICA
503	0.009	0.016	0.08	0.022	0.015	0.834	0.009	0.834	Luhya LWK	W. & C. AFRICA
504	0.006	0.004	0.054	0.003	0.001	0.912	0.011	0.912	Luhya LWK	W. & C. AFRICA
505	0.007	0.003	0.443	0.005	0.012	0.524	0.004	0.524	Luhya LWK	W. & C. AFRICA
506	0.01	0.013	0.154	0.011	0.005	0.792	0.007	0.792	Luhya LWK	W. & C. AFRICA
507	0.006	0.005	0.031	0.003	0.001	0.942	0.007	0.942	Luhya LWK	W. & C. AFRICA
508	0.001	0.002	0.015	0.002	0.002	0.974	0.001	0.974	Luhya LWK	W. & C. AFRICA
509	0.006	0.005	0.152	0.003	0.002	0.817	0.007	0.817	Luhya LWK	W. & C. AFRICA
510	0.007	0.01	0.038	0.004	0.004	0.923	0.005	0.923	Luhya LWK	W. & C. AFRICA
511	0.004	0.002	0.018	0.006	0.008	0.957	0.003	0.957	Luhya LWK	W. & C. AFRICA
512	0.003	0.003	0.02	0.003	0.002	0.961	0.005	0.961	Luhya LWK	W. & C. AFRICA
513	0.003	0.002	0.005	0.005	0.002	0.979	0.003	0.979	Luhya LWK	W. & C. AFRICA
514	0.009	0.004	0.014	0.012	0.002	0.942	0.008	0.942	Luhya LWK	W. & C. AFRICA
515	0.01	0.005	0.059	0.01	0.007	0.889	0.014	0.889	Luhya LWK	W. & C. AFRICA
516	0.005	0.002	0.011	0.005	0.002	0.969	0.004	0.969	Luhya LWK	W. & C. AFRICA
517	0.001	0.002	0.013	0.002	0.002	0.976	0.002	0.976	Luhya LWK	W. & C. AFRICA
518	0.009	0.014	0.034	0.032	0.013	0.893	0.003	0.893	Luhya LWK	W. & C. AFRICA
519	0.007	0.002	0.231	0.001	0.001	0.744	0.007	0.744	Luhya LWK	W. & C. AFRICA
520	0.003	0.005	0.034	0.001	0.001	0.952	0.002	0.952	Luhya LWK	W. & C. AFRICA
521	0.006	0.001	0.096	0.002	0.003	0.867	0.012	0.867	Luhya LWK	W. & C. AFRICA
522	0.002	0.002	0.008	0.004	0.002	0.978	0.002	0.978	Luhya LWK	W. & C. AFRICA
523	0.005	0.004	0.069	0.002	0.002	0.908	0.006	0.908	Luhya LWK	W. & C. AFRICA
524	0.003	0.008	0.016	0.005	0.003	0.96	0.003	0.96	Luhya LWK	W. & C. AFRICA
525	0.002	0.003	0.057	0.002	0.001	0.933	0.001	0.933	Luhya LWK	W. & C. AFRICA
526	0.004	0.006	0.222	0.044	0.012	0.704	0.003	0.704	Luhya LWK	W. & C. AFRICA
527	0.001	0.002	0.006	0.001	0.001	0.987	0.001	0.987	Luhya LWK	W. & C. AFRICA
528	0.008	0.02	0.14	0.005	0.002	0.799	0.013	0.799	Luhya LWK	W. & C. AFRICA
529	0.002	0.004	0.051	0.004	0.003	0.929	0.003	0.929	Luhya LWK	W. & C. AFRICA
530	0.005	0.004	0.399	0.005	0.002	0.578	0.005	0.578	Luhya LWK	W. & C. AFRICA
531	0.001	0.001	0.004	0.001	0.001	0.99	0.001	0.99	Luhya LWK	W. & C. AFRICA
532	0.002	0.002	0.011	0.001	0.001	0.98	0.001	0.98	Luhya LWK	W. & C. AFRICA
533	0.007	0.009	0.302	0.003	0.003	0.654	0.01	0.654	Luhya LWK	W. & C. AFRICA
534	0.004	0.004	0.246	0.006	0.004	0.73	0.004	0.73	Luhya LWK	W. & C. AFRICA
535	0.007	0.009	0.016	0.005	0.004	0.95	0.004	0.95	Luhya LWK	W. & C. AFRICA
536	0.002	0.002	0.74	0.001	0.001	0.248	0.002	0.248	Luhya LWK	W. & C. AFRICA
537	0.019	0.003	0.241	0.005	0.002	0.705	0.014	0.705	Luhya LWK	W. & C. AFRICA
538	0.002	0.002	0.01	0.003	0.007	0.974	0.002	0.974	Luhya LWK	W. & C. AFRICA
539	0.002	0.003	0.096	0.002	0.009	0.879	0.005	0.879	Luhya LWK	W. & C. AFRICA
540	0.007	0.006	0.027	0.014	0.013	0.927	0.003	0.927	Luhya LWK	W. & C. AFRICA
541	0.003	0.004	0.294	0.003	0.002	0.684	0.005	0.684	Luhya LWK	W. & C. AFRICA
542	0.009	0.005	0.019	0.006	0.008	0.945	0.006	0.945	Luhya LWK	W. & C. AFRICA
543	0.007	0.021	0.122	0.005	0.001	0.827	0.011	0.827	Luhya LWK	W. & C. AFRICA
544	0.004	0.002	0.012	0.002	0.002	0.969	0.005	0.969	Luhya LWK	W. & C. AFRICA
545	0.007	0.006	0.029	0.009	0.005	0.937	0.004	0.937	Luhya LWK	W. & C. AFRICA
546	0.006	0.007	0.041	0.008	0.004	0.928	0.003	0.928	Luhya LWK	W. & C. AFRICA
547	0.003	0.001	0.019	0.001	0.001	0.971	0.002	0.971	Luhya LWK	W. & C. AFRICA
548	0.003	0.001	0.03	0.001	0.001	0.954	0.005	0.954	Luhya LWK	W. & C. AFRICA
549	0.005	0.005	0.056	0.008	0.024	0.889	0.006	0.889	Luhya LWK	W. & C. AFRICA
550	0.006	0.007	0.33	0.004	0.005	0.638	0.005	0.638	Luhya LWK	W. & C. AFRICA
551	0.006	0.007	0.021	0.004	0.003	0.951	0.003	0.951	Luhya LWK	W. & C. AFRICA
552	0.005	0.01	0.038	0.002	0.011	0.924	0.004	0.924	Luhya LWK	W. & C. AFRICA
553	0.015	0.006	0.028	0.007	0.031	0.892	0.009	0.892	Luhya LWK	W. & C. AFRICA
554	0.008	0.006	0.048	0.005	0.003	0.896	0.018	0.896	Luhya LWK	W. & C. AFRICA
555	0.003	0.01	0.019	0.006	0.007	0.948	0.004	0.948	Luhya LWK	W. & C. AFRICA
556	0.018	0.015	0.214	0.013	0.004	0.723	0.007	0.723	Luhya LWK	W. & C. AFRICA
557	0.004	0.008	0.051	0.014	0.005	0.897	0.009	0.897	Luhya LWK	W. & C. AFRICA
558	0.008	0.006	0.17	0.007	0.007	0.789	0.005	0.789	Luhya LWK	W. & C. AFRICA
559	0.003	0.001	0.015	0.001	0.001	0.974	0.002	0.974	Luhya LWK	W. & C. AFRICA
560	0.012	0.009	0.093	0.003	0.003	0.835	0.028	0.835	Luhya LWK	W. & C. AFRICA
561	0.003	0.004	0.02	0.004	0.002	0.963	0.002	0.963	Luhya LWK	W. & C. AFRICA
562	0.001	0.003	0.007	0.005	0.006	0.977	0.001	0.977	Luhya LWK	W. & C. AFRICA
563	0.006	0.013	0.03	0.016	0.009	0.919	0.003	0.919	Luhya LWK	W. & C. AFRICA
564	0.008	0.003	0.036	0.003	0.016	0.927	0.005	0.927	Luhya LWK	W. & C. AFRICA
565	0.007	0.019	0.118	0.008	0.003	0.834	0.006	0.834	Luhya LWK	W. & C. AFRICA
566	0.001	0.001	0.009	0.001	0.001	0.984	0.001	0.984	Luhya LWK	W. & C. AFRICA
567	0.004	0.002	0.194	0.002	0.001	0.781	0.009	0.781	Luhya LWK	W. & C. AFRICA
568	0.005	0.005	0.116	0.009	0.005	0.859	0.001	0.859	African Amer 1	W. & C. AFRICA
569	0.018	0.003	0.014	0.012	0.002	0.899	0.015	0.899	African Amer 1	W. & C. AFRICA
570	0.02	0.008	0.872	0.049	0.019	0.017	0.008	0.017	African Amer 1	W. & C. AFRICA
571	0.272	0.016	0.104	0.015	0.003	0.518	0.047	0.518	African Amer 1	W. & C. AFRICA
572	0.031	0.003	0.54	0.005	0.001	0.354	0.048	0.354	African Amer 1	W. & C. AFRICA
573	0.015	0.021	0.618	0.01	0.007	0.306	0.015	0.306	African Amer 1	W. & C. AFRICA
574	0.005	0.007	0.476	0.005	0.001	0.494	0.006	0.494	African Amer 1	W. & C. AFRICA
575	0.07	0.015	0.292	0.021	0.003	0.439	0.035	0.439	African Amer 1	W. & C. AFRICA
576	0.005	0.002	0.235	0.001	0.001	0.624	0.068	0.624	African Amer 1	W. & C. AFRICA
577	0.017	0.003	0.148	0.004	0.001	0.766	0.018	0.766	African Amer 1	W. & C. AFRICA
578	0.004	0.003	0.008	0.003	0.003	0.974	0.002	0.974	African Amer 1	W. & C. AFRICA
579	0.02	0.003	0.085	0.004	0.001	0.815	0.042	0.815	African Amer 1	W. & C. AFRICA
580	0.076	0.043	0.698	0.02	0.009	0.111	0.024	0.111	African Amer 1	W. & C. AFRICA
581	0.007	0.017	0.311	0.015	0.014	0.469	0.08	0.469	African Amer 1	W. & C. AFRICA
582	0.089	0.007	0.5	0.021	0.003	0.246	0.11	0.246	African Amer 1	W. & C. AFRICA
583	0.056	0.015	0.556	0.017	0.004	0.297	0.017	0.297	African Amer 1	W. & C. AFRICA
584	0.067	0.007	0.138	0.004	0.015	0.745	0.016	0.745	African Amer 1	W. & C. AFRICA
585	0.062	0.007	0.213	0.015	0.055	0.498	0.036	0.498	African Amer 1	W. & C. AFRICA
586	0.045	0.006	0.016	0.016	0.003	0.889	0.011	0.889	African Amer 1	W. & C. AFRICA
587	0.067	0.005	0.234	0.004	0.019	0.531	0.051	0.531	African Amer 1	W. & C. AFRICA
588	0.002	0.003	0.016	0.002	0.003	0.967	0.002	0.967	African Amer 1	W. & C. AFRICA
589	0.014	0.057	0.065	0.03	0.023	0.713	0.035	0.713	African Amer 1	W. & C. AFRICA
590	0.038	0.007	0.037	0.014	0.002	0.877	0.012	0.877	African Amer 1	W. & C. AFRICA
591	0.006	0.002	0.023	0.016	0.063	0.88	0.002	0.88	African Amer 1	W. & C. AFRICA
592	0.01	0.002	0.258	0.007	0.001	0.673	0.017	0.673	African Amer 1	W. & C. AFRICA
593	0.006	0.005	0.885	0.009	0.002	0.069	0.017	0.069	African Amer 1	W. & C. AFRICA
594	0.027	0.004	0.092	0.002	0.001	0.719	0.05	0.719	African Amer 1	W. & C. AFRICA
595	0.006	0.011	0.888	0.003	0.001	0.064	0.016	0.064	African Amer 1	W. & C. AFRICA
596	0.005	0.011	0.015	0.015	0.019	0.929	0.003	0.929	African Amer 1	W. & C. AFRICA
597	0.086	0.004	0.088	0.007	0.001	0.499	0.082	0.499	African Amer 1	W. & C. AFRICA
598	0.07	0.012	0.122	0.057	0.007	0.692	0.032	0.692	African Amer 1	W. & C. AFRICA
599	0.047	0.003	0.667	0.005	0.006	0.236	0.023	0.236	African Amer 1	W. & C. AFRICA
600	0.019	0.002	0.544	0.001	0.001	0.408	0.014	0.408	African Amer 1	W. & C. AFRICA
601	0.044	0.018	0.143	0.004	0.001	0.714	0.038	0.714	African Amer 1	W. & C. AFRICA
602	0.056	0.024	0.11	0.006	0.003	0.648	0.09	0.648	African Amer 1	W. & C. AFRICA
603	0.026	0.002	0.08	0.002	0.001	0.626	0.064	0.626	African Amer 1	W. & C. AFRICA
604	0.029	0.023	0.302	0.011	0.007	0.073	0.471	0.073	African Amer 1	W. & C. AFRICA
605	0.053	0.002	0.124	0.014	0.021	0.107	0.313	0.107	African Amer 1	W. & C. AFRICA
606	0.017	0.018	0.243	0.002	0.008	0.644	0.051	0.644	African Amer 1	W. & C. AFRICA
607	0.053	0.01	0.51	0.018	0.006	0.085	0.226	0.085	African Amer 1	W. & C. AFRICA
608	0.008	0.005	0.045	0.004	0.004	0.912	0.012	0.912	African Amer 1	W. & C. AFRICA
609	0.014	0.005	0.497	0.007	0.002	0.389	0.059	0.389	African Amer 1	W. & C. AFRICA
610	0.008	0.004	0.85	0.004	0.002	0.102	0.022	0.102	African Amer 1	W. & C. AFRICA
611	0.035	0.003	0.276	0.007	0.003	0.581	0.057	0.581	African Amer 1	W. & C. AFRICA
612	0.041	0.006	0.057	0.015	0.007	0.37	0.38	0.37	African Amer 1	W. & C. AFRICA
613	0.013	0.002	0.121	0.003	0.009	0.703	0.058	0.703	African Amer 1	W. & C. AFRICA
614	0.042	0.003	0.511	0.004	0.003	0.364	0.052	0.364	African Amer 1	W. & C. AFRICA
615	0.015	0.012	0.637	0.004	0.005	0.264	0.047	0.264	African Amer 1	W. & C. AFRICA
616	0.005	0.001	0.007	0.001	0.001	0.969	0.007	0.969	African Amer 1	W. & C. AFRICA
617	0.169	0.02	0.231	0.025	0.012	0.266	0.169	0.266	African Amer 1	W. & C. AFRICA
618	0.031	0.005	0.267	0.005	0.003	0.656	0.025	0.656	African Amer 1	W. & C. AFRICA
619	0.076	0.118	0.382	0.077	0.043	0.105	0.169	0.105	African Amer 1	W. & C. AFRICA
620	0.28	0.009	0.192	0.043	0.046	0.201	0.055	0.201	African Amer 1	W. & C. AFRICA
621	0.073	0.05	0.493	0.008	0.001	0.185	0.167	0.185	African Amer 1	W. & C. AFRICA
622	0.01	0.07	0.559	0.191	0.003	0.155	0.007	0.155	African Amer 1	W. & C. AFRICA
623	0.026	0.012	0.589	0.177	0.025	0.108	0.045	0.108	African Amer 1	W. & C. AFRICA
624	0.011	0.006	0.121	0.003	0.019	0.78	0.034	0.78	African Amer 1	W. & C. AFRICA
625	0.173	0.047	0.097	0.046	0.01	0.578	0.019	0.578	African Amer 1	W. & C. AFRICA
626	0.015	0.009	0.49	0.009	0.145	0.213	0.073	0.213	African Amer 1	W. & C. AFRICA
627	0.127	0.002	0.021	0.006	0.001	0.785	0.018	0.785	African Amer 1	W. & C. AFRICA
628	0.006	0.002	0.743	0.01	0.029	0.18	0.016	0.18	African Amer 1	W. & C. AFRICA
629	0.228	0.092	0.186	0.145	0.064	0.111	0.065	0.111	African Amer 1	W. & C. AFRICA
630	0.031	0.014	0.244	0.048	0.003	0.603	0.018	0.603	African Amer 1	W. & C. AFRICA
631	0.013	0.035	0.121	0.048	0.024	0.735	0.011	0.735	African Amer 1	W. & C. AFRICA
632	0.005	0.006	0.015	0.004	0.007	0.956	0.003	0.956	African Amer 1	W. & C. AFRICA
633	0.073	0.005	0.122	0.003	0.003	0.679	0.027	0.679	African Amer 1	W. & C. AFRICA
634	0.003	0.002	0.881	0.002	0.002	0.078	0.013	0.078	African Amer 1	W. & C. AFRICA
635	0.001	0.001	0.04	0.001	0.001	0.951	0.003	0.951	African Amer 1	W. & C. AFRICA
636	0.076	0.051	0.558	0.004	0.002	0.118	0.146	0.118	African Amer 1	W. & C. AFRICA
637	0.03	0.012	0.009	0.019	0.004	0.802	0.051	0.802	African Amer 1	W. & C. AFRICA
638	0.022	0.007	0.392	0.006	0.004	0.492	0.021	0.492	African Amer 1	W. & C. AFRICA
639	0.196	0.007	0.14	0.022	0.002	0.505	0.088	0.505	African Amer 1	W. & C. AFRICA
640	0.012	0.008	0.882	0.004	0.006	0.053	0.015	0.053	African Amer 1	W. & C. AFRICA
641	0.027	0.007	0.38	0.004	0.001	0.53	0.034	0.53	African Amer 1	W. & C. AFRICA
642	0.031	0.006	0.006	0.002	0.002	0.492	0.022	0.492	African Amer 1	W. & C. AFRICA
643	0.02	0.024	0.028	0.009	0.017	0.884	0.007	0.884	African Amer 1	W. & C. AFRICA
644	0.091	0.013	0.052	0.015	0.009	0.614	0.065	0.614	African Amer 1	W. & C. AFRICA
645	0.007	0.008	0.257	0.006	0.002	0.67	0.034	0.67	African Amer 1	W. & C. AFRICA
646	0.009	0.009	0.783	0.002	0.003	0.183	0.006	0.183	African Amer 1	W. & C. AFRICA
647	0.003	0.001	0.634	0.002	0.001	0.351	0.008	0.351	African Amer 1	W. & C. AFRICA
648	0.001	0.001	0.005	0.001	0.004	0.985	0.001	0.985	African Amer 1	W. & C. AFRICA
649	0.045	0.008	0.208	0.012	0.003	0.66	0.045	0.66	African Amer 1	W. & C. AFRICA
650	0.029	0.005	0.177	0.008	0.003	0.718	0.029	0.718	African Amer 1	W. & C. AFRICA
651	0.01	0.005	0.012	0.007	0.004	0.952	0.006	0.952	African Amer 1	W. & C. AFRICA
652	0.012	0.003	0.003	0.012	0.008	0.002	0.01	0.002	African Amer 1	W. & C. AFRICA
653	0.013	0.021	0.031	0.009	0.007	0.908	0.007	0.908	African Amer 1	W. & C. AFRICA
654	0.01	0.015	0.154	0.008	0.001	0.794	0.011	0.794	African Amer 1	W. & C. AFRICA
655	0.101	0.005	0.146	0.015	0.003	0.439	0.144	0.439	African Amer 1	W. & C. AFRICA
656	0.002	0.003	0.009	0.002	0.001	0.977	0.003	0.977	African Amer 1	W. & C. AFRICA
657	0.018	0.006	0.928	0.006	0.002	0.015	0.017	0.015	African Amer 1	W. & C. AFRICA
658	0.026	0.012	0.01	0.221	0.01	0.706	0.01	0.706	African Amer ASW	W. & C. AFRICA
659	0.014	0.003	0.066	0.003	0.002	0.838	0.049	0.838	African Amer ASW	W. & C. AFRICA
660	0.023	0.011	0.397	0.004	0.003	0.4	0.041	0.4	African Amer ASW	W. & C. AFRICA
661	0.011	0.003	0.029	0.003	0.004	0.898	0.024	0.898	African Amer ASW	W. & C. AFRICA
662	0.036	0.011	0.081	0.064	0.03	0.766	0.007	0.766	African Amer ASW	W. & C. AFRICA
663	0.014	0.005	0.865	0.009	0.013	0.038	0.031	0.038	African Amer ASW	W. & C. AFRICA
664	0.021	0.009	0.139	0.089	0.012	0.711	0.012	0.711	African Amer ASW	W. & C. AFRICA
665	0.015	0.013	0.156	0.013	0.027	0.754	0.014	0.754	African Amer ASW	W. & C. AFRICA
666	0.081	0.033	0.332	0.014	0.002	0.429	0.065	0.429	African Amer ASW	W. & C. AFRICA
667	0.069	0.007	0.15	0.016	0.006	0.648	0.044	0.648	African Amer ASW	W. & C. AFRICA
668	0.007	0.002	0.589	0.003	0.017	0.272	0.06	0.272	African Amer ASW	W. & C. AFRICA
669	0.064	0.004	0.126	0.005	0.003	0.602	0.068	0.602	African Amer ASW	W. & C. AFRICA
670	0.032	0.015	0.108	0.005	0.004	0.695	0.069	0.695	African Amer ASW	W. & C. AFRICA
671	0.003	0.002	0.817	0.001	0.001	0.149	0.012	0.149	African Amer ASW	W. & C. AFRICA
672	0.015	0.003	0.064	0.014	0.005	0.867	0.016	0.867	African Amer ASW	W. & C. AFRICA
673	0.016	0.003	0.64	0.003	0.003	0.294	0.024	0.294	African Amer ASW	W. & C. AFRICA
674	0.013	0.002	0.023	0.009	0.001	0.878	0.046	0.878	African Amer ASW	W. & C. AFRICA
675	0.044	0.004	0.013	0.025	0.007	0.869	0.013	0.869	African Amer ASW	W. & C. AFRICA
676	0.015	0.003	0.218	0.001	0.001	0.509	0.191	0.509	African Amer ASW	W. & C. AFRICA
677	0.004	0.006	0.895	0.005	0.003	0.084	0.002	0.084	African Amer ASW	W. & C. AFRICA
678	0.008	0.002	0.007	0.005	0.001	0.965	0.007	0.965	African Amer ASW	W. & C. AFRICA
679	0.212	0.004	0.476	0.005	0.008	0.128	0.083	0.128	African Amer ASW	W. & C. AFRICA
680	0.102	0.004	0.166	0.017	0.002	0.638	0.039	0.638	African Amer ASW	W. & C. AFRICA
681	0.02	0.004	0.567	0.002	0.002	0.329	0.044	0.329	African Amer ASW	W. & C. AFRICA
682	0.141	0.122	0.375	0.062	0.006	0.258	0.014	0.258	African Amer ASW	W. & C. AFRICA
683	0.026	0.021	0.075	0.065	0.004	0.789	0.012	0.789	African Amer ASW	W. & C. AFRICA
684	0.015	0.005	0.054	0.001	0.001	0.778	0.078	0.778	African Amer ASW	W. & C. AFRICA
685	0.068	0.003	0.424	0.004	0.006	0.156	0.148	0.156	African Amer ASW	W. & C. AFRICA
686	0.006	0.022	0.83	0.003	0.003	0.124	0.004	0.124	African Amer ASW	W. & C. AFRICA
687	0.013	0.007	0.54	0.006	0.017	0.3	0.041	0.3	African Amer ASW	W. & C. AFRICA
688	0.087	0.018	0.045	0.03	0.005	0.782	0.011	0.782	African Amer ASW	W. & C. AFRICA
689	0.016	0.006	0.167	0.003	0.001	0.561	0.187	0.561	African Amer ASW	W. & C. AFRICA
690	0.015	0.004	0.1	0.02	0.006	0.831	0.011	0.831	African Amer ASW	W. & C. AFRICA
691	0.03	0.01	0.283	0.005	0.001	0.602	0.031	0.602	African Amer ASW	W. & C. AFRICA
692	0.014	0.005	0.575	0.002	0.001	0.352	0.032	0.352	African Amer ASW	W. & C. AFRICA
693	0.004	0.009	0.029	0.014	0.282	0.655	0.004	0.655	African Amer ASW	W. & C. AFRICA
694	0.085	0.009	0.162	0.003	0.002	0.632	0.048	0.632	African Amer ASW	W. & C. AFRICA
695	0.038	0.007	0.552	0.006	0.002	0.286	0.055	0.286	African Amer ASW	W. & C. AFRICA
696	0.026	0.003	0.391	0.005	0.031	0.435	0.027	0.435	African Amer ASW	W. & C. AFRICA
697	0.017	0.005	0.473	0.003	0.002	0.454	0.032	0.454	African Amer ASW	W. & C. AFRICA
698	0.008	0.002	0.609	0.001	0.001	0.129	0.145	0.129	African Amer ASW	W. & C. AFRICA
699	0.003	0.003	0.034	0.002	0.001	0.586	0.222	0.586	African Amer ASW	W. & C. AFRICA
700	0.018	0.013	0.016	0.139	0.006	0.771	0.03	0.771	African Amer ASW	W. & C. AFRICA
701	0.062	0.006	0.129	0.013	0.001	0.649	0.061	0.649	African Amer ASW	W. & C. AFRICA
702	0.019	0.013	0.083	0.016	0.002	0.476	0.315	0.476	African Amer ASW	W. & C. AFRICA
703	0.032	0.048	0.658	0.054	0.003	0.182	0.007	0.182	African Amer ASW	W. & C. AFRICA
704	0.027	0.012	0.102	0.01	0.013	0.682	0.07	0.682	African Amer ASW	W. & C. AFRICA
705	0.032	0.014	0.1	0.019	0.003	0.672	0.02	0.672	African Amer ASW	W. & C. AFRICA
706	0.092	0.051	0.03	0.015	0.003	0.749	0.044	0.749	African Amer ASW	W. & C. AFRICA
707	0.002	0.002	0.77	0.003	0.001	0.213	0.006	0.213	African Amer ASW	W. & C. AFRICA
708	0.009	0.009	0.246	0.002	0.004	0.524	0.136	0.524	African Amer ASW	W. & C. AFRICA
709	0.01	0.047	0.829	0.008	0.002	0.068	0.023	0.068	African Amer ASW	W. & C. AFRICA
710	0.076	0.004	0.186	0.007	0.003	0.649	0.02	0.649	African Amer ASW	W. & C. AFRICA
711	0.01	0.004	0.012	0.003	0.001	0.951	0.009	0.951	African Amer ASW	W. & C. AFRICA
712	0.034	0.003	0.127	0.009	0.003	0.726	0.03	0.726	African Amer ASW	W. & C. AFRICA
713	0.033	0.236	0.013	0.015	0.003	0.677	0.01	0.677	African Amer ASW	W. & C. AFRICA
714	0.005	0.004	0.942	0.002	0.002	0.036	0.004	0.036	Chagga	EAST AFRICA
715	0.003	0.002	0.871	0.003	0.001	0.109	0.009	0.109	Chagga	EAST AFRICA
716	0.005	0.013	0.078	0.015	0.012	0.872	0.003	0.872	Chagga	EAST AFRICA
717	0.029	0.002	0.149	0.008	0.001	0.703	0.063	0.703	Chagga	EAST AFRICA
718	0.015	0.003	0.609	0.002	0.001	0.327	0.025	0.327	Chagga	EAST AFRICA
719	0.008	0.021	0.856	0.005	0.003	0.08	0.023	0.08	Chagga	EAST AFRICA
720	0.002	0.002	0.016	0.001	0.001	0.972	0.003	0.972	Chagga	EAST AFRICA
721	0.003	0.008	0.802	0.005	0.006	0.162	0.006	0.162	Chagga	EAST AFRICA
722	0.002	0.008	0.9	0.003	0.001	0.078	0.003	0.078	Chagga	EAST AFRICA
723	0.014	0.006	0.863	0.004	0.001	0.091	0.015	0.091	Chagga	EAST AFRICA
724	0.005	0.005	0.878	0.008	0.002	0.083	0.007	0.083	Chagga	EAST AFRICA
725	0.014	0.006	0.43	0.002	0.001	0.518	0.021	0.518	Chagga	EAST AFRICA
726	0.036	0.019	0.654	0.003	0.003	0.271	0.007	0.271	Chagga	EAST AFRICA
727	0.002	0.008	0.629	0.002	0.001	0.336	0.011	0.336	Chagga	EAST AFRICA
728	0.026	0.006	0.095	0.015	0.009	0.812	0.02	0.812	Chagga	EAST AFRICA
729	0.006	0.002	0.655	0.002	0.002	0.316	0.009	0.316	Chagga	EAST AFRICA
730	0.006	0.003	0.587	0.002	0.002	0.383	0.012	0.383	Chagga	EAST AFRICA
731	0.01	0.002	0.298	0.002	0.002	0.637	0.031	0.637	Chagga	EAST AFRICA
732	0.007	0.002	0.768	0.001	0.001	0.207	0.006	0.207	Chagga	EAST AFRICA
733	0.005	0.004	0.943	0.003	0.002	0.039	0.004	0.039	Chagga	EAST AFRICA
734	0.015	0.007	0.212	0.007	0.005	0.743	0.006	0.743	Chagga	EAST AFRICA
735	0.005	0.002	0.658	0.016	0.015	0.295	0.004	0.295	Chagga	EAST AFRICA
736	0.004	0.001	0.105	0.002	0.001	0.877	0.006	0.877	Chagga	EAST AFRICA
737	0.016	0.003	0.182	0.015	0.006	0.747	0.013	0.747	Chagga	EAST AFRICA
738	0.037	0.012	0.246	0.004	0.002	0.646	0.028	0.646	Chagga	EAST AFRICA
739	0.003	0.105	0.172	0.043	0.013	0.657	0.003	0.657	Chagga	EAST AFRICA
740	0.003	0.004	0.572	0.002	0.003	0.407	0.004	0.407	Chagga	EAST AFRICA
741	0.015	0.004	0.224	0.007	0.005	0.73	0.009	0.73	Chagga	EAST AFRICA
742	0.014	0.005	0.432	0.016	0.025	0.494	0.006	0.494	Chagga	EAST AFRICA
743	0.007	0.006	0.479	0.003	0.002	0.487	0.011	0.487	Chagga	EAST AFRICA
744	0.015	0.012	0.827	0.006	0.003	0.123	0.009	0.123	Chagga	EAST AFRICA
745	0.002	0.008	0.715	0.003	0.001	0.254	0.006	0.254	Chagga	EAST AFRICA
746	0.006	0.002	0.515	0.001	0.001	0.461	0.009	0.461	Chagga	EAST AFRICA
747	0.004	0.001	0.156	0.001	0.001	0.818	0.01	0.818	Chagga	EAST AFRICA
748	0.046	0.005	0.025	0.002	0.001	0.776	0.07	0.776	Chagga	EAST AFRICA
749	0.018	0.003	0.442	0.003	0.002	0.489	0.025	0.489	Chagga	EAST AFRICA
750	0.003	0.005	0.606	0.001	0.001	0.38	0.002	0.38	Chagga	EAST AFRICA
751	0.005	0.012	0.032	0.013	0.003	0.906	0.02	0.906	Chagga	EAST AFRICA
752	0.002	0.001	0.021	0.001	0.001	0.97	0.002	0.97	Chagga	EAST AFRICA
753	0.009	0.031	0.336	0.003	0.001	0.6	0.013	0.6	Chagga	EAST AFRICA
754	0.006	0.003	0.912	0.018	0.008	0.041	0.009	0.041	Chagga	EAST AFRICA
755	0.011	0.009	0.393	0.011	0.004	0.558	0.006	0.558	Chagga	EAST AFRICA
756	0.008	0.002	0.567	0.001	0.001	0.38	0.029	0.38	Chagga	EAST AFRICA
757	0.029	0.02	0.445	0.012	0.005	0.422	0.034	0.422	Chagga	EAST AFRICA
758	0.037	0.013	0.689	0.057	0.037	0.1	0.035	0.1	Chagga	EAST AFRICA
759	0.056	0.051	0.065	0.026	0.003	0.754	0.028	0.754	Maasai, T	EAST AFRICA
760	0.019	0.024	0.167	0.009	0.001	0.756	0.017	0.756	Maasai, T	EAST AFRICA
761	0.005	0.004	0.519	0.004	0.003	0.444	0.012	0.444	Maasai, T	EAST AFRICA
762	0.002	0.003	0.871	0.003	0.002	0.116	0.002	0.116	Maasai, T	EAST AFRICA
763	0.011	0.005	0.132	0.014	0.024	0.756	0.036	0.756	Maasai, T	EAST AFRICA
764	0.052	0.033	0.322	0.014	0.006	0.524	0.021	0.524	Maasai, T	EAST AFRICA
765	0.008	0.001	0.884	0.002	0.001	0.088	0.007	0.088	Maasai, T	EAST AFRICA
766	0.003	0.002	0.119	0.002	0.003	0.862	0.004	0.862	Maasai, T	EAST AFRICA
767	0.008	0.003	0.106	0.001	0.001	0.844	0.017	0.844	Maasai, T	EAST AFRICA
768	0.061	0.006	0.185	0.016	0.004	0.612	0.049	0.612	Maasai, T	EAST AFRICA
769	0.002	0.003	0.883	0.005	0.001	0.099	0.005	0.099	Maasai, T	EAST AFRICA
770	0.002	0.006	0.507	0.005	0.003	0.473	0.002	0.473	Maasai, T	EAST AFRICA
771	0.019	0.012	0.646	0.003	0.002	0.298	0.009	0.298	Maasai, T	EAST AFRICA
772	0.001	0.001	0.975	0.001	0.001	0.019	0.001	0.019	Maasai, T	EAST AFRICA
773	0.007	0.014	0.611	0.003	0.005	0.347	0.006	0.347	Maasai, T	EAST AFRICA
774	0.009	0.01	0.509	0.009	0.001	0.451	0.006	0.451	Maasai, T	EAST AFRICA
775	0.005	0.003	0.842	0.002	0.002	0.141	0.004	0.141	Maasai, T	EAST AFRICA
776	0.017	0.028	0.056	0.006	0.001	0.85	0.022	0.85	Maasai, T	EAST AFRICA
777	0.006	0.022	0.762	0.004	0.001	0.196	0.005	0.196	Maasai, T	EAST AFRICA
778	0.015	0.003	0.156	0.002	0.001	0.774	0.024	0.774	Maasai, T	EAST AFRICA
779	0.003	0.001	0.98	0.003	0.001	0.008	0.002	0.008	Maasai MKK	EAST AFRICA
780	0.003	0.002	0.929	0.001	0.001	0.053	0.009	0.053	Maasai MKK	EAST AFRICA
781	0.005	0.004	0.971	0.003	0.001	0.003	0.007	0.003	Maasai MKK	EAST AFRICA
782	0.031	0.008	0.825	0.013	0.002	0.061	0.041	0.061	Maasai MKK	EAST AFRICA
783	0.008	0.006	0.95	0.002	0.001	0.011	0.014	0.011	Maasai MKK	EAST AFRICA
784	0.013	0.012	0.817	0.007	0.006	0.123	0.017	0.123	Maasai MKK	EAST AFRICA
785	0.005	0.003	0.972	0.002	0.001	0.011	0.004	0.011	Maasai MKK	EAST AFRICA
786	0.022	0.006	0.916	0.005	0.003	0.007	0.017	0.007	Maasai MKK	EAST AFRICA
787	0.017	0.004	0.916	0.002	0.001	0.009	0.029	0.009	Maasai MKK	EAST AFRICA
788	0.013	0.003	0.954	0.004	0.002	0.005	0.007	0.005	Maasai MKK	EAST AFRICA
789	0.004	0.006	0.954	0.002	0.002	0.016	0.009	0.016	Maasai MKK	EAST AFRICA
790	0.002	0.003	0.97	0.001	0.001	0.014	0.006	0.014	Maasai MKK	EAST AFRICA
791	0.021	0.004	0.835	0.006	0.004	0.053	0.039	0.053	Maasai MKK	EAST AFRICA
792	0.004	0.003	0.971	0.004	0.003	0.009	0.003	0.009	Maasai MKK	EAST AFRICA
793	0.008	0.002	0.936	0.008	0.007	0.016	0.009	0.016	Maasai MKK	EAST AFRICA
794	0.014	0.005	0.824	0.003	0.004	0.127	0.007	0.127	Maasai MKK	EAST AFRICA
795	0.037	0.009	0.802	0.011	0.004	0.04	0.058	0.04	Maasai MKK	EAST AFRICA
796	0.073	0.006	0.737	0.007	0.002	0.072	0.051	0.072	Maasai MKK	EAST AFRICA
797	0.003	0.003	0.965	0.001	0.001	0.02	0.003	0.02	Maasai MKK	EAST AFRICA
798	0.003	0.002	0.941	0.002	0.002	0.046	0.002	0.046	Maasai MKK	EAST AFRICA
799	0.008	0.005	0.945	0.01	0.014	0.01	0.005	0.01	Maasai MKK	EAST AFRICA
800	0.002	0.002	0.964	0.003	0.001	0.015	0.007	0.015	Maasai MKK	EAST AFRICA
801	0.014	0.014	0.687	0.045	0.022	0.207	0.004	0.207	Maasai MKK	EAST AFRICA
802	0.003	0.004	0.972	0.002	0.001	0.013	0.003	0.013	Maasai MKK	EAST AFRICA
803	0.009	0.005	0.953	0.003	0.001	0.015	0.006	0.015	Maasai MKK	EAST AFRICA
804	0.002	0.003	0.983	0.001	0.001	0.004	0.003	0.004	Maasai MKK	EAST AFRICA
805	0.023	0.012	0.623	0.011	0.002	0.238	0.077	0.238	Maasai MKK	EAST AFRICA
806	0.002	0.001	0.968	0.001	0.001	0.023	0.001	0.023	Maasai MKK	EAST AFRICA
807	0.007	0.007	0.952	0.012	0.004	0.008	0.006	0.008	Maasai MKK	EAST AFRICA
808	0.025	0.007	0.752	0.01	0.005	0.147	0.018	0.147	Maasai MKK	EAST AFRICA
809	0.003	0.003	0.973	0.005	0.002	0.004	0.004	0.004	Maasai MKK	EAST AFRICA
810	0.009	0.004	0.919	0.005	0.002	0.029	0.01	0.029	Maasai MKK	EAST AFRICA
811	0.019	0.023	0.872	0.008	0.002	0.043	0.018	0.043	Maasai MKK	EAST AFRICA
812	0.006	0.008	0.843	0.011	0.002	0.12	0.008	0.12	Maasai MKK	EAST AFRICA
813	0.005	0.002	0.961	0.001	0.001	0.008	0.014	0.008	Maasai MKK	EAST AFRICA
814	0.03	0.026	0.765	0.009	0.003	0.073	0.06	0.073	Maasai MKK	EAST AFRICA
815	0.005	0.213	0.495	0.005	0.002	0.238	0.032	0.238	Maasai MKK	EAST AFRICA
816	0.003	0.005	0.967	0.003	0.002	0.014	0.003	0.014	Maasai MKK	EAST AFRICA
817	0.022	0.095	0.066	0.012	0.003	0.687	0.044	0.687	Maasai MKK	EAST AFRICA
818	0.017	0.03	0.915	0.01	0.002	0.005	0.011	0.005	Maasai MKK	EAST AFRICA
819	0.005	0.008	0.96	0.01	0.006	0.005	0.004	0.005	Maasai MKK	EAST AFRICA
820	0.01	0.003	0.923	0.004	0.003	0.039	0.011	0.039	Maasai MKK	EAST AFRICA
821	0.001	0.005	0.973	0.005	0.002	0.011	0.001	0.011	Maasai MKK	EAST AFRICA
822	0.01	0.002	0.908	0.003	0.005	0.058	0.006	0.058	Maasai MKK	EAST AFRICA
823	0.003	0.004	0.97	0.006	0.002	0.011	0.002	0.011	Maasai MKK	EAST AFRICA
824	0.008	0.006	0.939	0.003	0.001	0.012	0.019	0.012	Maasai MKK	EAST AFRICA
825	0.002	0.005	0.967	0.002	0.001	0.019	0.003	0.019	Maasai MKK	EAST AFRICA
826	0.02	0.002	0.904	0.004	0.014	0.008	0.023	0.008	Maasai MKK	EAST AFRICA
827	0.07	0.02	0.588	0.023	0.016	0.274	0.007	0.274	Maasai MKK	EAST AFRICA
828	0.004	0.003	0.971	0.001	0.001	0.006	0.007	0.006	Maasai MKK	EAST AFRICA
829	0.003	0.002	0.96	0.004	0.001	0.023	0.003	0.023	Maasai MKK	EAST AFRICA
830	0.003	0.002	0.951	0.004	0.013	0.02	0.006	0.02	Maasai MKK	EAST AFRICA
831	0.012	0.002	0.936	0.009	0.002	0.028	0.005	0.028	Maasai MKK	EAST AFRICA
832	0.019	0.002	0.882	0.014	0.003	0.041	0.025	0.041	Maasai MKK	EAST AFRICA
833	0.009	0.004	0.947	0.006	0.006	0.021	0.005	0.021	Maasai MKK	EAST AFRICA
834	0.006	0.007	0.96	0.005	0.001	0.014	0.003	0.014	Maasai MKK	EAST AFRICA
835	0.003	0.004	0.973	0.004	0.004	0.009	0.002	0.009	Maasai MKK	EAST AFRICA
836	0.033	0.005	0.738	0.006	0.003	0.039	0.097	0.039	Maasai MKK	EAST AFRICA
837	0.069	0.033	0.746	0.008	0.027	0.024	0.041	0.024	Maasai MKK	EAST AFRICA
838	0.003	0.005	0.977	0.001	0.001	0.006	0.004	0.006	Maasai MKK	EAST AFRICA
839	0.004	0.003	0.968	0.001	0.001	0.014	0.006	0.014	Maasai MKK	EAST AFRICA
840	0.006	0.004	0.956	0.005	0.003	0.012	0.009	0.012	Maasai MKK	EAST AFRICA
841	0.005	0.002	0.959	0.002	0.001	0.02	0.009	0.02	Maasai MKK	EAST AFRICA
842	0.015	0.025	0.885	0.004	0.002	0.041	0.013	0.041	Maasai MKK	EAST AFRICA
843	0.016	0.013	0.906	0.005	0.007	0.036	0.009	0.036	Maasai MKK	EAST AFRICA
844	0.013	0.015	0.923	0.007	0.003	0.005	0.018	0.005	Maasai MKK	EAST AFRICA
845	0.034	0.009	0.874	0.016	0.004	0.015	0.022	0.015	Maasai MKK	EAST AFRICA
846	0.005	0.003	0.977	0.001	0.001	0.005	0.003	0.005	Maasai MKK	EAST AFRICA
847	0.013	0.014	0.566	0.003	0.001	0.373	0.016	0.373	Maasai MKK	EAST AFRICA
848	0.004	0.005	0.918	0.01	0.043	0.014	0.003	0.014	Maasai MKK	EAST AFRICA
849	0.002	0.002	0.962	0.001	0.001	0.03	0.001	0.03	Maasai MKK	EAST AFRICA
850	0.016	0.004	0.493	0.005	0.001	0.362	0.085	0.362	Maasai MKK	EAST AFRICA
851	0.005	0.002	0.968	0.003	0.002	0.016	0.002	0.016	Maasai MKK	EAST AFRICA
852	0.014	0.01	0.904	0.005	0.002	0.006	0.042	0.006	Maasai MKK	EAST AFRICA
853	0.005	0.005	0.898	0.004	0.004	0.072	0.003	0.072	Maasai MKK	EAST AFRICA
854	0.01	0.02	0.945	0.003	0.002	0.009	0.006	0.009	Maasai MKK	EAST AFRICA
855	0.008	0.006	0.951	0.004	0.002	0.022	0.004	0.022	Maasai MKK	EAST AFRICA
856	0.003	0.003	0.952	0.002	0.003	0.027	0.007	0.027	Maasai MKK	EAST AFRICA
857	0.003	0.003	0.963	0.002	0.002	0.01	0.009	0.01	Maasai MKK	EAST AFRICA
858	0.009	0.008	0.873	0.008	0.003	0.065	0.023	0.065	Maasai MKK	EAST AFRICA
859	0.001	0.002	0.97	0.002	0.001	0.019	0.002	0.019	Maasai MKK	EAST AFRICA
860	0.021	0.032	0.908	0.007	0.004	0.011	0.007	0.011	Maasai MKK	EAST AFRICA
861	0.006	0.01	0.971	0.001	0.001	0.005	0.004	0.005	Maasai MKK	EAST AFRICA
862	0.012	0.016	0.926	0.004	0.003	0.015	0.011	0.015	Maasai MKK	EAST AFRICA
863	0.013	0.021	0.916	0.008	0.004	0.021	0.008	0.021	Maasai MKK	EAST AFRICA
864	0.003	0.003	0.974	0.001	0.001	0.012	0.004	0.012	Maasai MKK	EAST AFRICA
865	0.007	0.004	0.974	0.002	0.002	0.003	0.003	0.003	Maasai MKK	EAST AFRICA
866	0.003	0.002	0.961	0.002	0.001	0.027	0.003	0.027	Maasai MKK	EAST AFRICA
867	0.003	0.002	0.966	0.004	0.001	0.021	0.001	0.021	Maasai MKK	EAST AFRICA
868	0.038	0.009	0.799	0.009	0.002	0.039	0.056	0.039	Maasai MKK	EAST AFRICA
869	0.003	0.003	0.975	0.002	0.005	0.004	0.005	0.004	Maasai MKK	EAST AFRICA
870	0.002	0.006	0.924	0.003	0.002	0.055	0.005	0.055	Maasai MKK	EAST AFRICA
871	0.037	0.009	0.892	0.006	0.001	0.018	0.022	0.018	Maasai MKK	EAST AFRICA
872	0.005	0.002	0.927	0.004	0.003	0.036	0.009	0.036	Maasai MKK	EAST AFRICA
873	0.002	0.002	0.962	0.001	0.001	0.026	0.003	0.026	Maasai MKK	EAST AFRICA
874	0.003	0.002	0.965	0.001	0.001	0.02	0.003	0.02	Maasai MKK	EAST AFRICA
875	0.006	0.079	0.685	0.002	0.001	0.216	0.007	0.216	Maasai MKK	EAST AFRICA
876	0.002	0.003	0.962	0.005	0.01	0.009	0.006	0.009	Maasai MKK	EAST AFRICA
877	0.002	0.001	0.979	0.001	0.001	0.011	0.003	0.011	Maasai MKK	EAST AFRICA
878	0.002	0.002	0.974	0.002	0.001	0.014	0.002	0.014	Maasai MKK	EAST AFRICA
879	0.012	0.008	0.94	0.008	0.005	0.017	0.004	0.017	Maasai MKK	EAST AFRICA
880	0.046	0.001	0.83	0.035	0.009	0.032	0.027	0.032	Maasai MKK	EAST AFRICA
881	0.01	0.004	0.941	0.006	0.016	0.006	0.008	0.006	Maasai MKK	EAST AFRICA
882	0.036	0.01	0.874	0.011	0.007	0.038	0.012	0.038	Maasai MKK	EAST AFRICA
883	0.005	0.003	0.957	0.005	0.002	0.025	0.003	0.025	Maasai MKK	EAST AFRICA
884	0.005	0.007	0.905	0.003	0.003	0.026	0.026	0.026	Maasai MKK	EAST AFRICA
885	0.002	0.006	0.969	0.003	0.001	0.012	0.005	0.012	Maasai MKK	EAST AFRICA
886	0.006	0.007	0.827	0.005	0.002	0.133	0.013	0.133	Maasai MKK	EAST AFRICA
887	0.016	0.007	0.927	0.009	0.012	0.017	0.007	0.017	Maasai MKK	EAST AFRICA
888	0.004	0.001	0.963	0.003	0.006	0.017	0.003	0.017	Maasai MKK	EAST AFRICA
889	0.007	0.016	0.787	0.007	0.058	0.106	0.005	0.106	Maasai MKK	EAST AFRICA
890	0.004	0.003	0.979	0.001	0.001	0.009	0.002	0.009	Maasai MKK	EAST AFRICA
891	0.018	0.05	0.18	0.011	0.002	0.677	0.028	0.677	Maasai MKK	EAST AFRICA
892	0.002	0.002	0.971	0.001	0.001	0.018	0.002	0.018	Maasai MKK	EAST AFRICA
893	0.003	0.011	0.97	0.004	0.002	0.004	0.004	0.004	Maasai MKK	EAST AFRICA
894	0.023	0.007	0.887	0.007	0.003	0.042	0.016	0.042	Maasai MKK	EAST AFRICA
895	0.002	0.003	0.979	0.002	0.001	0.009	0.002	0.009	Maasai MKK	EAST AFRICA
896	0.011	0.008	0.858	0.006	0.002	0.063	0.035	0.063	Maasai MKK	EAST AFRICA
897	0.017	0.007	0.883	0.028	0.016	0.034	0.007	0.034	Maasai MKK	EAST AFRICA
898	0.003	0.003	0.967	0.001	0.001	0.004	0.015	0.004	Maasai MKK	EAST AFRICA
899	0.013	0.004	0.836	0.006	0.004	0.022	0.063	0.022	Maasai MKK	EAST AFRICA
900	0.006	0.004	0.949	0.003	0.001	0.029	0.006	0.029	Maasai MKK	EAST AFRICA
901	0.002	0.002	0.98	0.002	0.001	0.008	0.002	0.008	Maasai MKK	EAST AFRICA
902	0.016	0.021	0.876	0.041	0.002	0.024	0.011	0.024	Maasai MKK	EAST AFRICA
903	0.003	0.002	0.973	0.002	0.002	0.016	0.002	0.016	Maasai MKK	EAST AFRICA
904	0.003	0.004	0.968	0.003	0.001	0.016	0.003	0.016	Maasai MKK	EAST AFRICA
905	0.001	0.001	0.971	0.001	0.002	0.021	0.001	0.021	Maasai MKK	EAST AFRICA
906	0.004	0.002	0.88	0.003	0.007	0.086	0.003	0.086	Maasai MKK	EAST AFRICA
907	0.006	0.004	0.965	0.002	0.001	0.006	0.008	0.006	Maasai MKK	EAST AFRICA
908	0.005	0.013	0.853	0.004	0.002	0.112	0.007	0.112	Maasai MKK	EAST AFRICA
909	0.115	0.002	0.672	0.016	0.005	0.087	0.058	0.087	Maasai MKK	EAST AFRICA
910	0.017	0.007	0.661	0.004	0.001	0.24	0.042	0.24	Maasai MKK	EAST AFRICA
911	0.047	0.012	0.87	0.014	0.006	0.012	0.016	0.012	Maasai MKK	EAST AFRICA
912	0.019	0.004	0.771	0.002	0.001	0.183	0.012	0.183	Maasai MKK	EAST AFRICA
913	0.018	0.002	0.909	0.002	0.001	0.036	0.022	0.036	Maasai MKK	EAST AFRICA
914	0.059	0.018	0.557	0.004	0.001	0.274	0.053	0.274	Maasai MKK	EAST AFRICA
915	0.005	0.012	0.921	0.003	0.001	0.044	0.008	0.044	Maasai MKK	EAST AFRICA
916	0.003	0.004	0.936	0.002	0.001	0.043	0.004	0.043	Maasai MKK	EAST AFRICA
917	0.007	0.009	0.924	0.007	0.003	0.037	0.004	0.037	Maasai MKK	EAST AFRICA
918	0.015	0.018	0.713	0.005	0.001	0.164	0.047	0.164	Maasai MKK	EAST AFRICA
919	0.007	0.002	0.329	0.003	0.001	0.623	0.017	0.623	Maasai MKK	EAST AFRICA
920	0.008	0.009	0.905	0.002	0.001	0.07	0.003	0.07	Maasai MKK	EAST AFRICA
921	0.024	0.004	0.878	0.026	0.01	0.032	0.013	0.032	Maasai MKK	EAST AFRICA
922	0.002	0.004	0.703	0.002	0.001	0.248	0.026	0.248	Maasai MKK	EAST AFRICA
923	0.002	0.001	0.975	0.001	0.001	0.014	0.004	0.014	Sandawe	EAST AFRICA
924	0.003	0.002	0.961	0.002	0.01	0.004	0.008	0.004	Sandawe	EAST AFRICA
925	0.008	0.004	0.895	0.003	0.001	0.071	0.006	0.071	Sandawe	EAST AFRICA
926	0.012	0.058	0.119	0.007	0.003	0.774	0.016	0.774	Sandawe	EAST AFRICA
927	0.011	0.02	0.876	0.027	0.028	0.03	0.004	0.03	Sandawe	EAST AFRICA
928	0.008	0.013	0.129	0.003	0.002	0.82	0.015	0.82	Sandawe	EAST AFRICA
929	0.005	0.003	0.872	0.002	0.001	0.108	0.003	0.108	Sandawe	EAST AFRICA
930	0.013	0.001	0.637	0.001	0.001	0.319	0.018	0.319	Sandawe	EAST AFRICA
931	0.012	0.013	0.861	0.004	0.002	0.085	0.02	0.085	Sandawe	EAST AFRICA
932	0.004	0.004	0.839	0.003	0.001	0.113	0.024	0.113	Sandawe	EAST AFRICA
933	0.004	0.02	0.792	0.005	0.005	0.142	0.019	0.142	Sandawe	EAST AFRICA
934	0.006	0.007	0.913	0.008	0.003	0.055	0.006	0.055	Sandawe	EAST AFRICA
935	0.002	0.048	0.914	0.005	0.007	0.02	0.003	0.02	Sandawe	EAST AFRICA
936	0.005	0.005	0.963	0.004	0.002	0.015	0.004	0.015	Sandawe	EAST AFRICA
937	0.002	0.003	0.984	0.001	0.002	0.004	0.003	0.004	Sandawe	EAST AFRICA
938	0.002	0.004	0.88	0.006	0.002	0.095	0.008	0.095	Sandawe	EAST AFRICA
939	0.012	0.003	0.898	0.007	0.001	0.07	0.005	0.07	Sandawe	EAST AFRICA
940	0.002	0.005	0.955	0.002	0.002	0.025	0.007	0.025	Sandawe	EAST AFRICA
941	0.001	0.001	0.972	0.001	0.001	0.019	0.002	0.019	Sandawe	EAST AFRICA
942	0.007	0.004	0.747	0.002	0.001	0.21	0.017	0.21	Sandawe	EAST AFRICA
943	0.007	0.004	0.588	0.003	0.002	0.377	0.012	0.377	Sandawe	EAST AFRICA
944	0.013	0.022	0.647	0.011	0.002	0.294	0.006	0.294	Sandawe	EAST AFRICA
945	0.032	0.009	0.604	0.036	0.007	0.281	0.022	0.281	Sandawe	EAST AFRICA
946	0.002	0.002	0.936	0.002	0.001	0.051	0.003	0.051	Sandawe	EAST AFRICA
947	0.003	0.001	0.966	0.003	0.002	0.019	0.002	0.019	Sandawe	EAST AFRICA
948	0.052	0.008	0.538	0.01	0.029	0.328	0.017	0.328	Sandawe	EAST AFRICA
949	0.011	0.005	0.925	0.007	0.005	0.033	0.005	0.033	Sandawe	EAST AFRICA
950	0.002	0.003	0.982	0.002	0.003	0.006	0.002	0.006	Sandawe	EAST AFRICA
951	0.002	0.001	0.921	0.001	0.001	0.067	0.005	0.067	Sandawe	EAST AFRICA
952	0.002	0.004	0.978	0.002	0.002	0.009	0.002	0.009	Sandawe	EAST AFRICA
953	0.011	0.014	0.796	0.008	0.002	0.13	0.023	0.13	Sandawe	EAST AFRICA
954	0.005	0.004	0.955	0.003	0.004	0.009	0.007	0.009	Sandawe	EAST AFRICA
955	0.035	0.008	0.847	0.013	0.007	0.015	0.045	0.015	Sandawe	EAST AFRICA
956	0.003	0.006	0.954	0.003	0.001	0.028	0.003	0.028	Sandawe	EAST AFRICA
957	0.03	0.005	0.767	0.004	0.002	0.122	0.047	0.122	Sandawe	EAST AFRICA
958	0.003	0.003	0.979	0.001	0.001	0.007	0.003	0.007	Sandawe	EAST AFRICA
959	0.004	0.002	0.97	0.001	0.002	0.004	0.01	0.004	Sandawe	EAST AFRICA
960	0.003	0.001	0.976	0.001	0.001	0.011	0.004	0.011	Sandawe	EAST AFRICA
961	0.002	0.003	0.978	0.002	0.002	0.006	0.004	0.006	Sandawe	EAST AFRICA
962	0.005	0.004	0.688	0.002	0.002	0.287	0.005	0.287	Sandawe	EAST AFRICA
963	0.165	0.025	0.664	0.051	0.003	0.013	0.055	0.013	Ethiopian Jews	EAST AFRICA
964	0.036	0.007	0.455	0.004	0.008	0.037	0.406	0.037	Ethiopian Jews	EAST AFRICA
965	0.018	0.02	0.489	0.003	0.001	0.119	0.244	0.119	Ethiopian Jews	EAST AFRICA
966	0.008	0.003	0.424	0.002	0.001	0.136	0.311	0.136	Ethiopian Jews	EAST AFRICA
967	0.011	0.003	0.585	0.005	0.001	0.022	0.256	0.022	Ethiopian Jews	EAST AFRICA
968	0.011	0.002	0.321	0.006	0.002	0.195	0.232	0.195	Ethiopian Jews	EAST AFRICA
969	0.094	0.006	0.739	0.03	0.009	0.019	0.048	0.019	Ethiopian Jews	EAST AFRICA
970	0.11	0.008	0.605	0.011	0.003	0.014	0.222	0.014	Ethiopian Jews	EAST AFRICA
971	0.021	0.002	0.307	0.004	0.002	0.141	0.351	0.141	Ethiopian Jews	EAST AFRICA
972	0.042	0.007	0.385	0.002	0.001	0.182	0.249	0.182	Ethiopian Jews	EAST AFRICA
973	0.047	0.011	0.193	0.008	0.002	0.319	0.381	0.319	Ethiopian Jews	EAST AFRICA
974	0.1	0.039	0.088	0.055	0.005	0.404	0.236	0.404	Ethiopian Jews	EAST AFRICA
975	0.092	0.009	0.777	0.043	0.004	0.008	0.048	0.008	Ethiopian Jews	EAST AFRICA
976	0.01	0.004	0.538	0.002	0.001	0.084	0.281	0.084	Ethiopian Jews	EAST AFRICA
977	0.061	0.004	0.413	0.049	0.009	0.05	0.406	0.05	Ethiopian Jews	EAST AFRICA
978	0.08	0.006	0.385	0.014	0.002	0.126	0.357	0.126	Ethiopian Jews	EAST AFRICA
979	0.059	0.005	0.559	0.011	0.003	0.071	0.213	0.071	Ethiopian Jews	EAST AFRICA
980	0.093	0.005	0.78	0.007	0.002	0.004	0.093	0.004	Ethiopian Jews	EAST AFRICA
981	0.087	0.011	0.644	0.005	0.003	0.005	0.239	0.005	Ethiopian Jews	EAST AFRICA
982	0.062	0.002	0.711	0.013	0.006	0.021	0.164	0.021	Ethiopian Jews	EAST AFRICA
983	0.123	0.01	0.384	0.01	0.001	0.138	0.31	0.138	Ethiopian Jews	EAST AFRICA
984	0.057	0.017	0.634	0.003	0.003	0.01	0.208	0.01	Ethiopian Jews	EAST AFRICA
985	0.008	0.006	0.798	0.002	0.002	0.005	0.117	0.005	Ethiopian Jews	EAST AFRICA
986	0.094	0.014	0.489	0.018	0.003	0.228	0.102	0.228	Ethiopian Jews	EAST AFRICA
987	0.085	0.008	0.639	0.007	0.001	0.07	0.176	0.07	Ethiopian Jews	EAST AFRICA
988	0.043	0.021	0.573	0.005	0.001	0.066	0.236	0.066	Ethiopian Jews	EAST AFRICA
989	0.04	0.016	0.413	0.012	0.006	0.307	0.183	0.307	Ethiopian Jews	EAST AFRICA
990	0.476	0.004	0.447	0.002	0.001	0.008	0.047	0.008	Ethiopian Jews	EAST AFRICA
991	0.005	0.003	0.463	0.003	0.002	0.044	0.373	0.044	Ethiopian Jews	EAST AFRICA
992	0.05	0.011	0.773	0.005	0.001	0.021	0.125	0.021	Ethiopian Jews	EAST AFRICA
993	0.02	0.056	0.581	0.022	0.003	0.027	0.233	0.027	Ethiopian Jews	EAST AFRICA
994	0.062	0.01	0.462	0.017	0.006	0.121	0.203	0.121	Ethiopian Jews	EAST AFRICA
995	0.01	0.002	0.116	0.001	0.001	0.159	0.078	0.159	Mozabite	SW ASIA
996	0.012	0.002	0.121	0.003	0.002	0.116	0.674	0.116	Mozabite	SW ASIA
997	0.078	0.049	0.14	0.004	0.002	0.055	0.445	0.055	Mozabite	SW ASIA
998	0.003	0.006	0.326	0.003	0.001	0.049	0.424	0.049	Mozabite	SW ASIA
999	0.012	0.036	0.28	0.005	0.002	0.084	0.442	0.084	Mozabite	SW ASIA
1000	0.012	0.004	0.142	0.003	0.001	0.066	0.496	0.066	Mozabite	SW ASIA
1001	0.021	0.008	0.086	0.006	0.005	0.28	0.14	0.28	Mozabite	SW ASIA
1002	0.047	0.075	0.196	0.013	0.004	0.032	0.411	0.032	Mozabite	SW ASIA
1003	0.006	0.011	0.094	0.004	0.001	0.377	0.472	0.377	Mozabite	SW ASIA
1004	0.003	0.002	0.103	0.001	0.001	0.238	0.124	0.238	Mozabite	SW ASIA
1005	0.012	0.005	0.158	0.006	0.002	0.108	0.404	0.108	Mozabite	SW ASIA
1006	0.029	0.03	0.027	0.046	0.029	0.03	0.637	0.03	Mozabite	SW ASIA
1007	0.019	0.007	0.154	0.011	0.004	0.091	0.704	0.091	Mozabite	SW ASIA
1008	0.01	0.007	0.1	0.003	0.002	0.127	0.645	0.127	Mozabite	SW ASIA
1009	0.012	0.053	0.195	0.004	0.001	0.178	0.495	0.178	Mozabite	SW ASIA
1010	0.003	0.01	0.111	0.002	0.001	0.097	0.722	0.097	Mozabite	SW ASIA
1011	0.006	0.003	0.383	0.006	0.005	0.071	0.222	0.071	Mozabite	SW ASIA
1012	0.033	0.007	0.742	0.029	0.003	0.161	0.013	0.161	Mozabite	SW ASIA
1013	0.006	0.002	0.684	0.01	0.01	0.186	0.066	0.186	Mozabite	SW ASIA
1014	0.012	0.014	0.158	0.034	0.011	0.162	0.231	0.162	Mozabite	SW ASIA
1015	0.128	0.035	0.288	0.038	0.007	0.06	0.263	0.06	Mozabite	SW ASIA
1016	0.011	0.002	0.188	0.001	0.002	0.17	0.451	0.17	Mozabite	SW ASIA
1017	0.028	0.037	0.326	0.008	0.001	0.092	0.469	0.092	Mozabite	SW ASIA
1018	0.015	0.004	0.201	0.006	0.003	0.142	0.594	0.142	Mozabite	SW ASIA
1019	0.005	0.007	0.182	0.002	0.001	0.111	0.652	0.111	Mozabite	SW ASIA
1020	0.027	0.003	0.065	0.004	0.002	0.115	0.773	0.115	Mozabite	SW ASIA
1021	0.004	0.009	0.168	0.004	0.005	0.149	0.519	0.149	Mozabite	SW ASIA
1022	0.004	0.001	0.175	0.002	0.001	0.094	0.622	0.094	Mozabite	SW ASIA
1023	0.007	0.002	0.042	0.002	0.002	0.231	0.215	0.231	Mozabite	SW ASIA
1024	0.003	0.002	0.204	0.001	0.001	0.071	0.522	0.071	Mozabite	SW ASIA
1025	0.002	0.003	0.062	0.002	0.001	0.109	0.816	0.109	Kuwaiti	SW ASIA
1026	0.58	0.009	0.03	0.007	0.002	0.012	0.19	0.012	Kuwaiti	SW ASIA
1027	0.01	0.031	0.108	0.004	0.002	0.049	0.792	0.049	Kuwaiti	SW ASIA
1028	0.114	0.017	0.076	0.018	0.003	0.032	0.042	0.032	Kuwaiti	SW ASIA
1029	0.58	0.053	0.007	0.028	0.002	0.005	0.291	0.005	Kuwaiti	SW ASIA
1030	0.82	0.015	0.005	0.007	0.001	0.003	0.104	0.003	Kuwaiti	SW ASIA
1031	0.239	0.01	0.022	0.004	0.004	0.042	0.581	0.042	Kuwaiti	SW ASIA
1032	0.083	0.018	0.09	0.029	0.002	0.045	0.719	0.045	Kuwaiti	SW ASIA
1033	0.028	0.024	0.062	0.005	0.002	0.188	0.359	0.188	Kuwaiti	SW ASIA
1034	0.029	0.014	0.033	0.002	0.002	0.008	0.877	0.008	Kuwaiti	SW ASIA
1035	0.011	0.006	0.147	0.002	0.001	0.041	0.545	0.041	Kuwaiti	SW ASIA
1036	0.108	0.028	0.026	0.021	0.003	0.024	0.756	0.024	Kuwaiti	SW ASIA
1037	0.005	0.003	0.055	0.002	0.001	0.257	0.271	0.257	Kuwaiti	SW ASIA
1038	0.324	0.006	0.349	0.009	0.002	0.054	0.201	0.054	Kuwaiti	SW ASIA
1039	0.969	0.009	0.003	0.003	0.002	0.003	0.005	0.003	Kuwaiti	SW ASIA
1040	0.003	0.005	0.002	0.981	0.002	0.002	0.002	0.002	Kuwaiti	SW ASIA
1041	0.002	0.002	0.005	0.002	0.002	0.002	0.979	0.002	Samaritans	SW ASIA
1042	0.006	0.011	0.016	0.008	0.006	0.011	0.937	0.011	Samaritans	SW ASIA
1043	0.003	0.002	0.002	0.001	0.001	0.002	0.984	0.002	Samaritans	SW ASIA
1044	0.004	0.002	0.036	0.003	0.002	0.013	0.932	0.013	Samaritans	SW ASIA
1045	0.007	0.003	0.002	0.004	0.002	0.002	0.972	0.002	Samaritans	SW ASIA
1046	0.003	0.002	0.012	0.002	0.001	0.006	0.965	0.006	Samaritans	SW ASIA
1047	0.004	0.002	0.006	0.001	0.001	0.002	0.977	0.002	Samaritans	SW ASIA
1048	0.004	0.004	0.007	0.002	0.001	0.004	0.972	0.004	Samaritans	SW ASIA
1049	0.005	0.019	0.014	0.006	0.003	0.01	0.93	0.01	Samaritans	SW ASIA
1050	0.002	0.002	0.003	0.001	0.001	0.002	0.981	0.002	Samaritans	SW ASIA
1051	0.01	0.007	0.022	0.002	0.001	0.028	0.917	0.028	Samaritans	SW ASIA
1052	0.019	0.024	0.082	0.004	0.002	0.077	0.736	0.077	Samaritans	SW ASIA
1053	0.003	0.002	0.018	0.001	0.001	0.009	0.96	0.009	Samaritans	SW ASIA
1054	0.006	0.002	0.012	0.002	0.001	0.006	0.968	0.006	Samaritans	SW ASIA
1055	0.003	0.002	0.002	0.001	0.001	0.002	0.985	0.002	Samaritans	SW ASIA
1056	0.008	0.002	0.004	0.002	0.002	0.002	0.955	0.002	Samaritans	SW ASIA
1057	0.005	0.002	0.002	0.001	0.001	0.001	0.98	0.001	Samaritans	SW ASIA
1058	0.007	0.005	0.005	0.002	0.001	0.003	0.971	0.003	Samaritans	SW ASIA
1059	0.006	0.004	0.003	0.001	0.001	0.001	0.975	0.001	Samaritans	SW ASIA
1060	0.014	0.004	0.007	0.01	0.005	0.004	0.918	0.004	Samaritans	SW ASIA
1061	0.005	0.006	0.005	0.006	0.014	0.002	0.95	0.002	Samaritans	SW ASIA
1062	0.013	0.015	0.02	0.004	0.003	0.015	0.924	0.015	Samaritans	SW ASIA
1063	0.005	0.005	0.005	0.004	0.005	0.003	0.967	0.003	Samaritans	SW ASIA
1064	0.023	0.007	0.032	0.012	0.003	0.014	0.899	0.014	Samaritans	SW ASIA
1065	0.003	0.003	0.007	0.004	0.002	0.003	0.971	0.003	Samaritans	SW ASIA
1066	0.006	0.002	0.004	0.002	0.004	0.003	0.928	0.003	Samaritans	SW ASIA
1067	0.006	0.006	0.004	0.004	0.002	0.003	0.964	0.003	Samaritans	SW ASIA
1068	0.022	0.006	0.002	0.003	0.003	0.002	0.947	0.002	Samaritans	SW ASIA
1069	0.051	0.007	0.002	0.007	0.002	0.002	0.903	0.002	Samaritans	SW ASIA
1070	0.006	0.004	0.027	0.002	0.001	0.021	0.934	0.021	Samaritans	SW ASIA
1071	0.005	0.003	0.003	0.001	0.001	0.003	0.972	0.003	Samaritans	SW ASIA
1072	0.004	0.003	0.004	0.003	0.001	0.002	0.976	0.002	Samaritans	SW ASIA
1073	0.007	0.002	0.009	0.003	0.003	0.005	0.964	0.005	Samaritans	SW ASIA
1074	0.019	0.007	0.033	0.009	0.003	0.016	0.876	0.016	Samaritans	SW ASIA
1075	0.004	0.002	0.006	0.001	0.001	0.003	0.973	0.003	Samaritans	SW ASIA
1076	0.003	0.002	0.003	0.002	0.001	0.002	0.967	0.002	Samaritans	SW ASIA
1077	0.003	0.003	0.003	0.002	0.001	0.002	0.977	0.002	Samaritans	SW ASIA
1078	0.004	0.004	0.003	0.002	0.001	0.001	0.954	0.001	Samaritans	SW ASIA
1079	0.042	0.048	0.012	0.025	0.004	0.002	0.839	0.002	Samaritans	SW ASIA
1080	0.022	0.003	0.011	0.01	0.003	0.006	0.939	0.006	Samaritans	SW ASIA
1081	0.009	0.002	0.005	0.002	0.001	0.006	0.964	0.006	Yemenite Jews	SW ASIA
1082	0.071	0.004	0.011	0.005	0.015	0.004	0.54	0.004	Yemenite Jews	SW ASIA
1083	0.059	0.02	0.012	0.016	0.002	0.007	0.874	0.007	Yemenite Jews	SW ASIA
1084	0.017	0.004	0.063	0.005	0.002	0.044	0.847	0.044	Yemenite Jews	SW ASIA
1085	0.016	0.003	0.025	0.006	0.002	0.013	0.926	0.013	Yemenite Jews	SW ASIA
1086	0.005	0.003	0.051	0.003	0.002	0.031	0.897	0.031	Yemenite Jews	SW ASIA
1087	0.005	0.004	0.003	0.007	0.002	0.002	0.956	0.002	Yemenite Jews	SW ASIA
1088	0.007	0.002	0.004	0.002	0.001	0.002	0.978	0.002	Yemenite Jews	SW ASIA
1089	0.013	0.008	0.026	0.002	0.002	0.028	0.781	0.028	Yemenite Jews	SW ASIA
1090	0.011	0.002	0.003	0.003	0.001	0.001	0.952	0.001	Yemenite Jews	SW ASIA
1091	0.034	0.262	0.012	0.002	0.003	0.015	0.658	0.015	Yemenite Jews	SW ASIA
1092	0.018	0.007	0.031	0.004	0.002	0.012	0.857	0.012	Yemenite Jews	SW ASIA
1093	0.072	0.112	0.008	0.007	0.003	0.011	0.753	0.011	Yemenite Jews	SW ASIA
1094	0.173	0.192	0.015	0.009	0.005	0.007	0.565	0.007	Yemenite Jews	SW ASIA
1095	0.059	0.012	0.011	0.034	0.005	0.009	0.135	0.009	Yemenite Jews	SW ASIA
1096	0.008	0.003	0.018	0.003	0.002	0.009	0.953	0.009	Yemenite Jews	SW ASIA
1097	0.011	0.002	0.006	0.004	0.002	0.004	0.96	0.004	Yemenite Jews	SW ASIA
1098	0.014	0.002	0.008	0.003	0.003	0.013	0.949	0.013	Yemenite Jews	SW ASIA
1099	0.011	0.002	0.004	0.004	0.002	0.003	0.967	0.003	Yemenite Jews	SW ASIA
1100	0.004	0.003	0.004	0.001	0.001	0.002	0.981	0.002	Yemenite Jews	SW ASIA
1101	0.003	0.003	0.004	0.001	0	0.003	0.971	0.003	Yemenite Jews	SW ASIA
1102	0.003	0.002	0.003	0.001	0.001	0.001	0.977	0.001	Yemenite Jews	SW ASIA
1103	0.002	0.002	0.006	0.001	0	0.004	0.959	0.004	Yemenite Jews	SW ASIA
1104	0.003	0.003	0.007	0.002	0.001	0.002	0.98	0.002	Yemenite Jews	SW ASIA
1105	0.006	0.003	0.088	0.002	0.001	0.038	0.846	0.038	Yemenite Jews	SW ASIA
1106	0.005	0.004	0.037	0.009	0.004	0.045	0.874	0.045	Yemenite Jews	SW ASIA
1107	0.006	0.003	0.084	0.003	0.003	0.046	0.815	0.046	Yemenite Jews	SW ASIA
1108	0.005	0.002	0.033	0.004	0.001	0.031	0.916	0.031	Yemenite Jews	SW ASIA
1109	0.017	0.006	0.023	0.006	0.004	0.018	0.922	0.018	Yemenite Jews	SW ASIA
1110	0.004	0.006	0.003	0.001	0.001	0.003	0.973	0.003	Yemenite Jews	SW ASIA
1111	0.005	0.003	0.006	0.002	0.001	0.002	0.974	0.002	Yemenite Jews	SW ASIA
1112	0.004	0.002	0.006	0.002	0.001	0.009	0.962	0.009	Yemenite Jews	SW ASIA
1113	0.005	0.006	0.071	0.001	0.001	0.028	0.88	0.028	Yemenite Jews	SW ASIA
1114	0.049	0.043	0.066	0.011	0.002	0.057	0.767	0.057	Yemenite Jews	SW ASIA
1115	0.006	0.004	0.034	0.002	0.001	0.022	0.884	0.022	Yemenite Jews	SW ASIA
1116	0.003	0.006	0.02	0.002	0.001	0.005	0.948	0.005	Yemenite Jews	SW ASIA
1117	0.011	0.003	0.023	0.003	0.001	0.016	0.811	0.016	Yemenite Jews	SW ASIA
1118	0.004	0.005	0.01	0.002	0.001	0.004	0.969	0.004	Yemenite Jews	SW ASIA
1119	0.068	0.004	0.151	0.009	0.006	0.021	0.54	0.021	Yemenite Jews	SW ASIA
1120	0.012	0.002	0.275	0.001	0.001	0.022	0.651	0.022	Yemenite Jews	SW ASIA
1121	0.01	0.007	0.009	0.007	0.002	0.004	0.953	0.004	Yemenite Jews	SW ASIA
1122	0.007	0.002	0.007	0.002	0.001	0.006	0.964	0.006	Yemenite Jews	SW ASIA
1123	0.047	0.003	0.173	0.05	0.006	0.011	0.657	0.011	Palestinian 1	SW ASIA
1124	0.039	0.01	0.088	0.007	0.008	0.028	0.684	0.028	Palestinian 1	SW ASIA
1125	0.022	0.004	0.007	0.003	0.005	0.003	0.935	0.003	Palestinian 1	SW ASIA
1126	0.02	0.003	0.123	0.003	0.002	0.053	0.674	0.053	Palestinian 1	SW ASIA
1127	0.003	0.005	0.015	0.003	0.001	0.009	0.947	0.009	Palestinian 1	SW ASIA
1128	0.045	0.024	0.01	0.007	0.003	0.006	0.898	0.006	Palestinian 1	SW ASIA
1129	0.045	0.003	0.028	0.012	0.022	0.011	0.8	0.011	Palestinian 1	SW ASIA
1130	0.902	0.006	0.003	0.006	0.002	0.002	0.066	0.002	Palestinian 1	SW ASIA
1131	0.01	0.005	0.01	0.013	0.006	0.011	0.217	0.011	Palestinian 1	SW ASIA
1132	0.033	0.01	0.034	0.036	0.013	0.034	0.354	0.034	Palestinian 1	SW ASIA
1133	0.045	0.013	0.016	0.004	0.002	0.029	0.873	0.029	Palestinian 1	SW ASIA
1134	0.006	0.005	0.04	0.005	0.006	0.041	0.815	0.041	Palestinian 1	SW ASIA
1135	0.116	0.015	0.003	0.007	0.002	0.001	0.806	0.001	Palestinian 1	SW ASIA
1136	0.047	0.071	0.111	0.008	0.002	0.067	0.213	0.067	Palestinian 1	SW ASIA
1137	0.006	0.004	0.006	0.003	0.002	0.003	0.741	0.003	Palestinian 1	SW ASIA
1138	0.017	0.011	0.035	0.011	0.003	0.019	0.887	0.019	Palestinian 1	SW ASIA
1139	0.119	0.109	0.009	0.016	0.002	0.004	0.542	0.004	Palestinian 1	SW ASIA
1140	0.049	0.011	0.087	0.006	0.002	0.054	0.686	0.054	Palestinian 1	SW ASIA
1141	0.012	0.001	0.002	0.003	0.002	0.001	0.863	0.001	Palestinian 1	SW ASIA
1142	0.068	0.026	0.029	0.015	0.002	0.019	0.753	0.019	Palestinian 1	SW ASIA
1143	0.175	0.014	0.049	0.024	0.007	0.021	0.425	0.021	Palestinian 1	SW ASIA
1144	0.024	0.031	0.01	0.006	0.001	0.004	0.908	0.004	Palestinian 1	SW ASIA
1145	0.01	0.004	0.041	0.003	0.001	0.016	0.9	0.016	Palestinian 1	SW ASIA
1146	0.062	0.014	0.004	0.017	0.046	0.004	0.763	0.004	Palestinian 1	SW ASIA
1147	0.023	0.005	0.009	0.004	0.006	0.006	0.926	0.006	Palestinian 1	SW ASIA
1148	0.002	0.002	0.003	0.001	0.001	0.003	0.984	0.003	Palestinian 1	SW ASIA
1149	0.047	0.011	0.009	0.036	0.005	0.003	0.828	0.003	Palestinian 1	SW ASIA
1150	0.04	0.011	0.038	0.006	0.004	0.021	0.827	0.021	Palestinian 1	SW ASIA
1151	0.048	0.032	0.045	0.005	0.01	0.009	0.803	0.009	Palestinian 1	SW ASIA
1152	0.216	0.018	0.008	0.012	0.005	0.004	0.541	0.004	Palestinian 1	SW ASIA
1153	0.05	0.005	0.007	0.014	0.02	0.01	0.889	0.01	Palestinian 1	SW ASIA
1154	0.304	0.018	0.009	0.009	0.007	0.004	0.462	0.004	Palestinian 1	SW ASIA
1155	0.257	0.038	0.006	0.043	0.008	0.005	0.265	0.005	Palestinian 1	SW ASIA
1156	0.013	0.014	0.059	0.021	0.003	0.051	0.811	0.051	Palestinian 1	SW ASIA
1157	0.03	0.005	0.017	0.005	0.003	0.026	0.863	0.026	Palestinian 1	SW ASIA
1158	0.123	0.01	0.004	0.022	0.005	0.005	0.612	0.005	Palestinian 1	SW ASIA
1159	0.046	0.009	0.13	0.035	0.009	0.1	0.453	0.1	Palestinian 1	SW ASIA
1160	0.248	0.017	0.127	0.086	0.007	0.172	0.157	0.172	Palestinian 1	SW ASIA
1161	0.02	0.008	0.209	0.009	0.013	0.046	0.086	0.046	Palestinian 1	SW ASIA
1162	0.02	0.019	0.143	0.006	0.001	0.053	0.54	0.053	Palestinian 1	SW ASIA
1163	0.07	0.005	0.093	0.01	0.004	0.153	0.619	0.153	Palestinian 1	SW ASIA
1164	0.512	0.017	0.039	0.072	0.009	0.062	0.228	0.062	Palestinian 1	SW ASIA
1165	0.323	0.009	0.024	0.052	0.011	0.029	0.528	0.029	Palestinian 1	SW ASIA
1166	0.375	0.005	0.27	0.014	0.004	0.1	0.171	0.1	Palestinian 1	SW ASIA
1167	0.343	0.005	0.28	0.003	0.003	0.133	0.108	0.133	Palestinian 1	SW ASIA
1168	0.058	0.004	0.095	0.032	0.054	0.134	0.387	0.134	Palestinian 1	SW ASIA
1169	0.011	0.005	0.206	0.006	0.003	0.043	0.68	0.043	Palestinian 1	SW ASIA
1170	0.046	0.011	0.09	0.01	0.006	0.149	0.122	0.149	Palestinian 1	SW ASIA
1171	0.065	0.006	0.17	0.015	0.007	0.141	0.371	0.141	Palestinian 1	SW ASIA
1172	0.284	0.019	0.048	0.032	0.006	0.025	0.565	0.025	Palestinian 2	SW ASIA
1173	0.035	0.004	0.018	0.047	0.004	0.017	0.858	0.017	Palestinian 2	SW ASIA
1174	0.006	0.002	0.002	0.002	0.003	0.002	0.936	0.002	Palestinian 2	SW ASIA
1175	0.581	0.008	0.054	0.005	0.001	0.022	0.255	0.022	Palestinian 2	SW ASIA
1176	0.012	0.003	0.012	0.003	0.001	0.008	0.944	0.008	Palestinian 2	SW ASIA
1177	0.007	0.004	0.038	0.002	0.001	0.014	0.8	0.014	Palestinian 2	SW ASIA
1178	0.006	0.004	0.066	0.004	0.001	0.025	0.89	0.025	Palestinian 2	SW ASIA
1179	0.036	0.005	0.02	0.019	0.004	0.013	0.878	0.013	Palestinian 2	SW ASIA
1180	0.009	0.002	0.011	0.001	0.001	0.005	0.92	0.005	Palestinian 2	SW ASIA
1181	0.052	0.003	0.016	0.009	0.002	0.008	0.643	0.008	Palestinian 2	SW ASIA
1182	0.048	0.104	0.035	0.02	0.006	0.029	0.58	0.029	Palestinian 2	SW ASIA
1183	0.008	0.005	0.046	0.005	0.001	0.016	0.914	0.016	Palestinian 2	SW ASIA
1184	0.026	0.007	0.004	0.022	0.004	0.001	0.864	0.001	Palestinian 2	SW ASIA
1185	0.013	0.012	0.057	0.005	0.031	0.039	0.631	0.039	Palestinian 2	SW ASIA
1186	0.026	0.006	0.129	0.003	0.002	0.076	0.662	0.076	Palestinian 2	SW ASIA
1187	0.017	0.007	0.006	0.005	0.002	0.005	0.891	0.005	Palestinian 2	SW ASIA
1188	0.026	0.027	0.004	0.018	0.002	0.004	0.915	0.004	Palestinian 2	SW ASIA
1189	0.03	0.004	0.03	0.014	0.004	0.021	0.316	0.021	Palestinian 2	SW ASIA
1190	0.019	0.01	0.052	0.003	0.001	0.037	0.76	0.037	Palestinian 2	SW ASIA
1191	0.025	0.015	0.011	0.007	0.002	0.005	0.426	0.005	Palestinian 2	SW ASIA
1192	0.024	0.005	0.008	0.003	0.001	0.005	0.898	0.005	Palestinian 2	SW ASIA
1193	0.032	0.006	0.047	0.004	0.003	0.032	0.351	0.032	Palestinian 2	SW ASIA
1194	0.004	0.006	0.009	0.003	0.001	0.006	0.908	0.006	Palestinian 2	SW ASIA
1195	0.096	0.033	0.007	0.067	0.008	0.005	0.764	0.005	Palestinian 2	SW ASIA
1196	0.048	0.005	0.09	0.006	0.002	0.052	0.306	0.052	Palestinian 2	SW ASIA
1197	0.049	0.005	0.014	0.003	0.002	0.018	0.784	0.018	Palestinian 2	SW ASIA
1198	0.013	0.011	0.013	0.004	0.001	0.016	0.862	0.016	Palestinian 2	SW ASIA
1199	0.091	0.006	0.131	0.007	0.001	0.079	0.566	0.079	Palestinian 2	SW ASIA
1200	0.04	0.013	0.04	0.071	0.021	0.025	0.615	0.025	Palestinian 2	SW ASIA
1201	0.099	0.004	0.032	0.013	0.02	0.022	0.776	0.022	Palestinian 2	SW ASIA
1202	0.031	0.004	0.059	0.003	0.008	0.027	0.797	0.027	Palestinian 2	SW ASIA
1203	0.014	0.016	0.027	0.005	0.005	0.025	0.873	0.025	Palestinian 2	SW ASIA
1204	0.048	0.009	0.038	0.01	0.003	0.03	0.827	0.03	Palestinian 2	SW ASIA
1205	0.009	0.004	0.005	0.003	0.003	0.002	0.949	0.002	Palestinian 2	SW ASIA
1206	0.003	0.004	0.04	0.002	0.001	0.012	0.93	0.012	Palestinian 2	SW ASIA
1207	0.012	0.003	0.133	0.002	0.001	0.039	0.789	0.039	Palestinian 2	SW ASIA
1208	0.017	0.022	0.017	0.004	0.003	0.015	0.912	0.015	Palestinian 2	SW ASIA
1209	0.022	0.016	0.006	0.006	0.003	0.006	0.923	0.006	Palestinian 2	SW ASIA
1210	0.808	0.013	0.003	0.006	0.002	0.004	0.155	0.004	Palestinian 2	SW ASIA
1211	0.063	0.015	0.012	0.003	0.003	0.011	0.231	0.011	Palestinian 2	SW ASIA
1212	0.003	0.012	0.006	0.002	0.01	0.004	0.954	0.004	Palestinian 2	SW ASIA
1213	0.004	0.002	0.007	0.002	0.002	0.008	0.964	0.008	Palestinian 2	SW ASIA
1214	0.035	0.009	0.118	0.031	0.004	0.044	0.258	0.044	Palestinian 2	SW ASIA
1215	0.025	0.007	0.037	0.006	0.001	0.013	0.899	0.013	Palestinian 2	SW ASIA
1216	0.016	0.001	0.002	0.004	0.002	0.001	0.9	0.001	Palestinian 2	SW ASIA
1217	0.014	0.002	0.005	0.003	0.001	0.003	0.888	0.003	Palestinian 2	SW ASIA
1218	0.006	0.004	0.025	0.003	0.001	0.011	0.947	0.011	Palestinian 2	SW ASIA
1219	0.011	0.014	0.018	0.01	0.001	0.025	0.896	0.025	Palestinian 2	SW ASIA
1220	0.02	0.005	0.04	0.005	0.005	0.012	0.904	0.012	Palestinian 2	SW ASIA
1221	0.007	0.002	0.004	0.001	0.003	0.002	0.97	0.002	Palestinian 2	SW ASIA
1222	0.027	0.01	0.005	0.011	0.006	0.003	0.927	0.003	Palestinian 2	SW ASIA
1223	0.035	0.003	0.01	0.005	0.001	0.006	0.931	0.006	Druze 2	SW ASIA
1224	0.029	0.005	0.021	0.016	0.012	0.007	0.859	0.007	Druze 2	SW ASIA
1225	0.009	0.009	0.005	0.007	0.003	0.003	0.927	0.003	Druze 2	SW ASIA
1226	0.015	0.007	0.018	0.002	0.002	0.01	0.909	0.01	Druze 2	SW ASIA
1227	0.132	0.013	0.009	0.009	0.005	0.016	0.773	0.016	Druze 2	SW ASIA
1228	0.044	0.003	0.092	0.016	0.013	0.035	0.659	0.035	Druze 2	SW ASIA
1229	0.018	0.014	0.007	0.004	0.002	0.003	0.897	0.003	Druze 2	SW ASIA
1230	0.007	0.002	0.006	0.001	0.001	0.003	0.94	0.003	Druze 2	SW ASIA
1231	0.005	0.004	0.003	0.001	0.001	0.002	0.978	0.002	Druze 2	SW ASIA
1232	0.035	0.008	0.024	0.009	0.003	0.012	0.873	0.012	Druze 2	SW ASIA
1233	0.073	0.009	0.027	0.022	0.005	0.053	0.703	0.053	Druze 2	SW ASIA
1234	0.005	0.002	0.044	0.001	0.001	0.011	0.893	0.011	Druze 2	SW ASIA
1235	0.031	0.01	0.036	0.006	0.004	0.029	0.37	0.029	Druze 2	SW ASIA
1236	0.014	0.002	0.004	0.002	0.001	0.002	0.936	0.002	Druze 2	SW ASIA
1237	0.078	0.048	0.014	0.016	0.003	0.01	0.554	0.01	Druze 2	SW ASIA
1238	0.019	0.018	0.02	0.018	0.004	0.016	0.431	0.016	Druze 2	SW ASIA
1239	0.013	0.004	0.004	0.001	0.001	0.003	0.916	0.003	Druze 2	SW ASIA
1240	0.011	0.007	0.008	0.005	0.005	0.003	0.935	0.003	Druze 2	SW ASIA
1241	0.01	0.078	0.004	0.019	0.002	0.004	0.872	0.004	Druze 2	SW ASIA
1242	0.009	0.008	0.017	0.003	0.002	0.009	0.944	0.009	Druze 2	SW ASIA
1243	0.017	0.004	0.004	0.009	0.01	0.004	0.927	0.004	Druze 2	SW ASIA
1244	0.345	0.009	0.066	0.012	0.004	0.049	0.258	0.049	Druze 2	SW ASIA
1245	0.006	0.013	0.002	0.004	0.002	0.001	0.918	0.001	Druze 2	SW ASIA
1246	0.011	0.003	0.003	0.003	0.001	0.001	0.892	0.001	Druze 2	SW ASIA
1247	0.035	0.023	0.015	0.008	0.006	0.007	0.117	0.007	Druze 2	SW ASIA
1248	0.07	0.025	0.011	0.005	0.002	0.004	0.84	0.004	Druze 2	SW ASIA
1249	0.014	0.008	0.008	0.003	0.002	0.004	0.949	0.004	Druze 2	SW ASIA
1250	0.023	0.003	0.005	0.003	0.004	0.002	0.954	0.002	Druze 2	SW ASIA
1251	0.012	0.009	0.013	0.003	0.003	0.006	0.101	0.006	Druze 2	SW ASIA
1252	0.009	0.009	0.003	0.008	0.003	0.003	0.953	0.003	Druze 2	SW ASIA
1253	0.005	0.001	0.003	0.001	0.001	0.002	0.444	0.002	Druze 2	SW ASIA
1254	0.045	0.024	0.037	0.008	0.003	0.01	0.866	0.01	Druze 2	SW ASIA
1255	0.007	0.005	0.006	0.003	0.001	0.008	0.718	0.008	Druze 2	SW ASIA
1256	0.009	0.005	0.002	0.002	0.009	0.002	0.896	0.002	Druze 2	SW ASIA
1257	0.192	0.022	0.067	0.109	0.004	0.015	0.513	0.015	Druze 2	SW ASIA
1258	0.079	0.019	0.005	0.025	0.006	0.002	0.26	0.002	Druze 2	SW ASIA
1259	0.018	0.058	0.019	0.004	0.001	0.017	0.714	0.017	Druze 2	SW ASIA
1260	0.017	0.004	0.002	0.002	0.002	0.001	0.812	0.001	Druze 2	SW ASIA
1261	0.068	0.009	0.006	0.011	0.002	0.004	0.636	0.004	Druze 2	SW ASIA
1262	0.052	0.021	0.002	0.005	0.003	0.001	0.817	0.001	Druze 2	SW ASIA
1263	0.044	0.002	0.004	0.005	0.002	0.004	0.864	0.004	Druze 2	SW ASIA
1264	0.008	0.013	0.007	0.002	0.001	0.006	0.899	0.006	Druze 2	SW ASIA
1265	0.003	0.002	0.001	0.002	0.001	0.001	0.831	0.001	Druze 2	SW ASIA
1266	0.02	0.002	0.003	0.004	0.003	0.002	0.393	0.002	Druze 2	SW ASIA
1267	0.014	0.005	0.003	0.003	0.001	0.002	0.816	0.002	Druze 2	SW ASIA
1268	0.021	0.01	0.019	0.002	0.001	0.015	0.409	0.015	Druze 2	SW ASIA
1269	0.482	0.024	0.012	0.011	0.007	0.006	0.356	0.006	Druze 2	SW ASIA
1270	0.012	0.032	0.015	0.005	0.004	0.01	0.902	0.01	Bedouin	SW ASIA
1271	0.006	0.012	0.012	0.005	0.002	0.006	0.922	0.006	Bedouin	SW ASIA
1272	0.05	0.008	0.135	0.016	0.017	0.111	0.567	0.111	Bedouin	SW ASIA
1273	0.004	0.004	0.018	0.002	0.002	0.01	0.947	0.01	Bedouin	SW ASIA
1274	0.009	0.007	0.009	0.002	0.001	0.005	0.955	0.005	Bedouin	SW ASIA
1275	0.006	0.004	0.003	0.002	0.001	0.001	0.974	0.001	Bedouin	SW ASIA
1276	0.043	0.112	0.025	0.013	0.005	0.034	0.722	0.034	Bedouin	SW ASIA
1277	0.01	0.002	0.007	0.001	0.001	0.005	0.943	0.005	Bedouin	SW ASIA
1278	0.069	0.006	0.026	0.01	0.017	0.02	0.619	0.02	Bedouin	SW ASIA
1279	0.033	0.024	0.023	0.008	0.002	0.028	0.828	0.028	Bedouin	SW ASIA
1280	0.007	0.002	0.01	0.004	0.006	0.003	0.958	0.003	Bedouin	SW ASIA
1281	0.005	0.002	0.005	0.002	0.001	0.005	0.945	0.005	Bedouin	SW ASIA
1282	0.039	0.019	0.072	0.005	0.002	0.051	0.622	0.051	Bedouin	SW ASIA
1283	0.012	0.003	0.016	0.006	0.006	0.01	0.909	0.01	Bedouin	SW ASIA
1284	0.006	0.017	0.857	0.006	0.004	0.097	0.011	0.097	Bedouin	SW ASIA
1285	0.033	0.017	0.042	0.006	0.001	0.03	0.843	0.03	Bedouin	SW ASIA
1286	0.026	0.009	0.079	0.003	0.004	0.03	0.378	0.03	Bedouin	SW ASIA
1287	0.033	0.015	0.017	0.008	0.005	0.026	0.729	0.026	Bedouin	SW ASIA
1288	0.088	0.005	0.008	0.005	0.003	0.003	0.613	0.003	Bedouin	SW ASIA
1289	0.032	0.059	0.007	0.004	0.003	0.011	0.849	0.011	Bedouin	SW ASIA
1290	0.016	0.004	0.004	0.002	0.002	0.002	0.937	0.002	Bedouin	SW ASIA
1291	0.167	0.009	0.062	0.023	0.015	0.02	0.471	0.02	Bedouin	SW ASIA
1292	0.009	0.01	0.033	0.007	0.017	0.013	0.895	0.013	Bedouin	SW ASIA
1293	0.022	0.003	0.006	0.005	0.001	0.007	0.943	0.007	Bedouin	SW ASIA
1294	0.017	0.007	0.046	0.008	0.004	0.049	0.863	0.049	Bedouin	SW ASIA
1295	0.022	0.006	0.024	0.005	0.005	0.019	0.898	0.019	Bedouin	SW ASIA
1296	0.013	0.016	0.019	0.006	0.002	0.011	0.909	0.011	Bedouin	SW ASIA
1297	0.03	0.023	0.052	0.009	0.03	0.029	0.698	0.029	Bedouin	SW ASIA
1298	0.004	0.003	0.026	0.004	0.002	0.012	0.943	0.012	Bedouin	SW ASIA
1299	0.012	0.009	0.004	0.003	0.002	0.005	0.934	0.005	Bedouin	SW ASIA
1300	0.003	0.001	0.151	0.002	0.002	0.05	0.663	0.05	Bedouin	SW ASIA
1301	0.494	0.011	0.023	0.027	0.007	0.02	0.207	0.02	Bedouin	SW ASIA
1302	0.012	0.005	0.022	0.006	0.001	0.016	0.93	0.016	Bedouin	SW ASIA
1303	0.018	0.046	0.195	0.009	0.003	0.098	0.547	0.098	Bedouin	SW ASIA
1304	0.01	0.005	0.01	0.002	0.006	0.008	0.864	0.008	Bedouin	SW ASIA
1305	0.014	0.003	0.053	0.002	0.002	0.028	0.357	0.028	Bedouin	SW ASIA
1306	0.032	0.004	0.003	0.022	0.017	0.001	0.885	0.001	Bedouin	SW ASIA
1307	0.068	0.01	0.004	0.019	0.008	0.003	0.797	0.003	Bedouin	SW ASIA
1308	0.004	0.007	0.059	0.002	0.002	0.056	0.438	0.056	Bedouin	SW ASIA
1309	0.004	0.004	0.251	0.002	0.001	0.058	0.647	0.058	Bedouin	SW ASIA
1310	0.041	0.076	0.008	0.011	0.002	0.007	0.838	0.007	Bedouin	SW ASIA
1311	0.01	0.009	0.062	0.004	0.002	0.02	0.369	0.02	Bedouin	SW ASIA
1312	0.006	0.005	0.029	0.003	0.001	0.034	0.774	0.034	Bedouin	SW ASIA
1313	0.068	0.021	0.014	0.01	0.021	0.018	0.762	0.018	Bedouin	SW ASIA
1314	0.02	0.015	0.024	0.004	0.001	0.009	0.913	0.009	Bedouin	SW ASIA
1315	0.027	0.006	0.021	0.005	0.002	0.018	0.911	0.018	Bedouin	SW ASIA
1316	0.009	0.044	0.005	0.011	0.003	0.002	0.848	0.002	Bedouin	SW ASIA
1317	0.07	0.006	0.084	0.013	0.001	0.02	0.791	0.02	Bedouin	SW ASIA
1318	0.011	0.004	0.002	0.003	0.001	0.001	0.921	0.001	Roman Jews	SW ASIA
1319	0.013	0.011	0.009	0.004	0.002	0.003	0.948	0.003	Roman Jews	SW ASIA
1320	0.032	0.006	0.003	0.005	0.001	0.003	0.914	0.003	Roman Jews	SW ASIA
1321	0.092	0.004	0.004	0.017	0.004	0.002	0.801	0.002	Roman Jews	SW ASIA
1322	0.009	0.002	0.001	0.002	0.001	0.001	0.53	0.001	Roman Jews	SW ASIA
1323	0.006	0.001	0.001	0.002	0.001	0.001	0.976	0.001	Roman Jews	SW ASIA
1324	0.003	0.001	0.005	0.002	0.002	0.003	0.969	0.003	Roman Jews	SW ASIA
1325	0.006	0.006	0.006	0.003	0.003	0.002	0.774	0.002	Roman Jews	SW ASIA
1326	0.032	0.003	0.004	0.004	0.002	0.003	0.853	0.003	Roman Jews	SW ASIA
1327	0.007	0.003	0.002	0.002	0.002	0.002	0.976	0.002	Roman Jews	SW ASIA
1328	0.105	0.032	0.007	0.021	0.007	0.007	0.57	0.007	Roman Jews	SW ASIA
1329	0.104	0.046	0.007	0.014	0.005	0.004	0.698	0.004	Roman Jews	SW ASIA
1330	0.013	0.006	0.002	0.002	0.001	0.001	0.902	0.001	Roman Jews	SW ASIA
1331	0.007	0.003	0.008	0.002	0.002	0.002	0.934	0.002	Roman Jews	SW ASIA
1332	0.032	0.005	0.001	0.002	0.001	0.002	0.943	0.002	Roman Jews	SW ASIA
1333	0.014	0.002	0.002	0.007	0.002	0.001	0.855	0.001	Roman Jews	SW ASIA
1334	0.11	0.004	0.079	0.017	0.075	0.079	0.489	0.079	Roman Jews	SW ASIA
1335	0.005	0.002	0.003	0.002	0.002	0.003	0.946	0.003	Roman Jews	SW ASIA
1336	0.031	0.006	0.002	0.009	0.004	0.001	0.551	0.001	Roman Jews	SW ASIA
1337	0.003	0.002	0.002	0.002	0.002	0.001	0.962	0.001	Roman Jews	SW ASIA
1338	0.156	0.011	0.005	0.017	0.005	0.004	0.512	0.004	Roman Jews	SW ASIA
1339	0.008	0.002	0.003	0.005	0.003	0.003	0.904	0.003	Roman Jews	SW ASIA
1340	0.009	0.002	0.01	0.004	0.001	0.013	0.943	0.013	Roman Jews	SW ASIA
1341	0.006	0.002	0.002	0.003	0.001	0.001	0.978	0.001	Roman Jews	SW ASIA
1342	0.045	0.007	0.007	0.005	0.005	0.003	0.586	0.003	Roman Jews	SW ASIA
1343	0.009	0.002	0.004	0.002	0.001	0.002	0.864	0.002	Roman Jews	SW ASIA
1344	0.004	0.011	0.003	0.004	0.001	0.003	0.361	0.003	Ashkenazi Jews	EUROPE
1345	0.006	0.003	0.021	0.002	0.001	0.011	0.068	0.011	Ashkenazi Jews	EUROPE
1346	0.029	0.003	0.004	0.009	0.005	0.002	0.531	0.002	Ashkenazi Jews	EUROPE
1347	0.024	0.107	0.004	0.018	0.01	0.003	0.004	0.003	Ashkenazi Jews	EUROPE
1348	0.006	0.01	0.003	0.003	0.002	0.001	0.938	0.001	Ashkenazi Jews	EUROPE
1349	0.038	0.011	0.009	0.004	0.003	0.01	0.505	0.01	Ashkenazi Jews	EUROPE
1350	0.015	0.004	0.044	0.008	0.002	0.032	0.133	0.032	Ashkenazi Jews	EUROPE
1351	0.004	0.011	0.002	0.008	0.004	0.001	0.805	0.001	Ashkenazi Jews	EUROPE
1352	0.071	0.007	0.011	0.008	0.001	0.006	0.489	0.006	Ashkenazi Jews	EUROPE
1353	0.021	0.005	0.004	0.002	0.001	0.002	0.13	0.002	Ashkenazi Jews	EUROPE
1354	0.057	0.008	0.002	0.005	0.002	0.003	0.722	0.003	Ashkenazi Jews	EUROPE
1355	0.009	0.023	0.028	0.008	0.004	0.022	0.721	0.022	Ashkenazi Jews	EUROPE
1356	0.057	0.003	0.008	0.01	0.018	0.005	0.052	0.005	Ashkenazi Jews	EUROPE
1357	0.009	0.007	0.002	0.005	0.002	0.002	0.251	0.002	Ashkenazi Jews	EUROPE
1358	0.017	0.004	0.061	0.003	0.007	0.012	0.67	0.012	Ashkenazi Jews	EUROPE
1359	0.168	0.012	0.055	0.005	0.002	0.041	0.265	0.041	Ashkenazi Jews	EUROPE
1360	0.017	0.004	0.002	0.002	0.001	0.002	0.066	0.002	Ashkenazi Jews	EUROPE
1361	0.01	0.011	0.007	0.007	0.011	0.003	0.878	0.003	Ashkenazi Jews	EUROPE
1362	0.007	0.002	0.003	0.002	0.001	0.001	0.843	0.001	Ashkenazi Jews	EUROPE
1363	0.01	0.003	0.003	0.004	0.001	0.002	0.39	0.002	Ashkenazi Jews	EUROPE
1364	0.066	0.016	0.005	0.009	0.012	0.006	0.83	0.006	Ashkenazi Jews	EUROPE
1365	0.007	0.002	0.011	0.002	0.001	0.012	0.019	0.012	Ashkenazi Jews	EUROPE
1366	0.003	0.001	0.001	0.001	0.001	0.001	0.965	0.001	Ashkenazi Jews	EUROPE
1367	0.028	0.018	0.014	0.004	0.002	0.007	0.706	0.007	Ashkenazi Jews	EUROPE
1368	0.007	0.004	0.015	0.001	0.001	0.007	0.83	0.007	Ashkenazi Jews	EUROPE
1369	0.088	0.005	0.014	0.004	0.003	0.004	0.354	0.004	Ashkenazi Jews	EUROPE
1370	0.016	0.001	0.004	0.005	0.002	0.002	0.92	0.002	Ashkenazi Jews	EUROPE
1371	0.005	0.012	0.006	0.003	0.001	0.003	0.919	0.003	Ashkenazi Jews	EUROPE
1372	0.018	0.005	0.004	0.006	0.002	0.003	0.044	0.003	Ashkenazi Jews	EUROPE
1373	0.007	0.002	0.003	0.003	0.001	0.002	0.951	0.002	Ashkenazi Jews	EUROPE
1374	0.055	0.005	0.003	0.029	0.008	0.002	0.677	0.002	Ashkenazi Jews	EUROPE
1375	0.014	0.015	0.008	0.003	0.002	0.006	0.111	0.006	Ashkenazi Jews	EUROPE
1376	0.025	0.007	0.008	0.003	0.006	0.006	0.493	0.006	Ashkenazi Jews	EUROPE
1377	0.006	0.006	0.06	0.003	0.002	0.02	0.727	0.02	Ashkenazi Jews	EUROPE
1378	0.025	0.007	0.058	0.002	0.001	0.06	0.215	0.06	Ashkenazi Jews	EUROPE
1379	0.005	0.001	0.004	0.002	0.001	0.004	0.015	0.004	Ashkenazi Jews	EUROPE
1380	0.034	0.008	0.021	0.005	0.003	0.021	0.724	0.021	Ashkenazi Jews	EUROPE
1381	0.028	0.005	0.003	0.006	0.002	0.002	0.51	0.002	Ashkenazi Jews	EUROPE
1382	0.013	0.013	0.003	0.018	0.021	0.003	0.911	0.003	Ashkenazi Jews	EUROPE
1383	0.007	0.003	0.001	0.002	0.001	0.001	0.315	0.001	Ashkenazi Jews	EUROPE
1384	0.027	0.008	0.007	0.005	0.002	0.003	0.133	0.003	Ashkenazi Jews	EUROPE
1385	0.05	0.006	0.014	0.006	0.002	0.005	0.8	0.005	Ashkenazi Jews	EUROPE
1386	0.119	0.061	0.008	0.013	0.002	0.004	0.657	0.004	Ashkenazi Jews	EUROPE
1387	0.131	0.004	0.002	0.013	0.01	0.002	0.626	0.002	Ashkenazi Jews	EUROPE
1388	0.005	0.013	0.003	0.004	0.001	0.002	0.863	0.002	Ashkenazi Jews	EUROPE
1389	0.03	0.004	0.005	0.003	0.002	0.003	0.823	0.003	Ashkenazi Jews	EUROPE
1390	0.014	0.007	0.044	0.007	0.002	0.044	0.634	0.044	Ashkenazi Jews	EUROPE
1391	0.015	0.007	0.004	0.004	0.001	0.003	0.298	0.003	Ashkenazi Jews	EUROPE
1392	0.006	0.004	0.109	0.001	0.001	0.068	0.179	0.068	Ashkenazi Jews	EUROPE
1393	0.004	0.001	0.004	0.001	0.001	0.002	0.857	0.002	Ashkenazi Jews	EUROPE
1394	0.037	0.003	0.033	0.015	0.002	0.042	0.158	0.042	Ashkenazi Jews	EUROPE
1395	0.092	0.029	0.039	0.01	0.005	0.02	0.766	0.02	Ashkenazi Jews	EUROPE
1396	0.016	0.059	0.023	0.003	0.003	0.014	0.742	0.014	Ashkenazi Jews	EUROPE
1397	0.074	0.004	0.006	0.002	0.001	0.004	0.247	0.004	Ashkenazi Jews	EUROPE
1398	0.005	0.002	0.008	0.002	0.001	0.004	0.802	0.004	Ashkenazi Jews	EUROPE
1399	0.026	0.019	0.015	0.013	0.001	0.01	0.419	0.01	Ashkenazi Jews	EUROPE
1400	0.105	0.003	0.009	0.008	0.003	0.014	0.116	0.014	Ashkenazi Jews	EUROPE
1401	0.02	0.006	0.003	0.004	0.001	0.002	0.486	0.002	Ashkenazi Jews	EUROPE
1402	0.003	0.001	0.005	0.002	0.001	0.002	0.934	0.002	Ashkenazi Jews	EUROPE
1403	0.003	0.002	0.003	0.001	0	0.002	0.98	0.002	Ashkenazi Jews	EUROPE
1404	0.23	0.006	0.01	0.019	0.011	0.009	0.519	0.009	Ashkenazi Jews	EUROPE
1405	0.011	0.001	0.001	0.002	0.001	0.001	0.945	0.001	Ashkenazi Jews	EUROPE
1406	0.02	0.005	0.005	0.005	0.002	0.004	0.859	0.004	Ashkenazi Jews	EUROPE
1407	0.006	0.004	0.002	0.003	0.001	0.001	0.561	0.001	Ashkenazi Jews	EUROPE
1408	0.018	0.021	0.007	0.003	0.002	0.005	0.452	0.005	Ashkenazi Jews	EUROPE
1409	0.378	0.019	0.014	0.005	0.001	0.012	0.366	0.012	Ashkenazi Jews	EUROPE
1410	0.669	0.016	0.007	0.004	0.002	0.009	0.198	0.009	Ashkenazi Jews	EUROPE
1411	0.003	0.002	0.001	0.001	0.001	0.001	0.784	0.001	Ashkenazi Jews	EUROPE
1412	0.2	0.007	0.014	0.012	0.016	0.009	0.246	0.009	Ashkenazi Jews	EUROPE
1413	0.035	0.004	0.006	0.003	0.002	0.002	0.56	0.002	Ashkenazi Jews	EUROPE
1414	0.005	0.004	0.003	0.002	0.001	0.001	0.968	0.001	Ashkenazi Jews	EUROPE
1415	0.485	0.007	0.004	0.002	0.002	0.001	0.029	0.001	Ashkenazi Jews	EUROPE
1416	0.007	0.002	0.004	0.002	0.002	0.004	0.124	0.004	Ashkenazi Jews	EUROPE
1417	0.021	0.007	0.006	0.003	0.002	0.005	0.883	0.005	Ashkenazi Jews	EUROPE
1418	0.008	0.004	0.027	0.002	0.001	0.013	0.854	0.013	Ashkenazi Jews	EUROPE
1419	0.02	0.006	0.017	0.003	0.001	0.012	0.453	0.012	Ashkenazi Jews	EUROPE
1420	0.024	0.028	0.015	0.022	0.01	0.022	0.671	0.022	Ashkenazi Jews	EUROPE
1421	0.006	0.001	0.002	0.004	0.003	0.002	0.968	0.002	Ashkenazi Jews	EUROPE
1422	0.007	0.004	0.003	0.003	0.002	0.003	0.919	0.003	Ashkenazi Jews	EUROPE
1423	0.006	0.002	0.004	0.002	0.001	0.003	0.039	0.003	Tuscan 1	EUROPE
1424	0.021	0.004	0.002	0.005	0.006	0.002	0.581	0.002	Tuscan 1	EUROPE
1425	0.159	0.005	0.002	0.027	0.006	0.001	0.342	0.001	Tuscan 1	EUROPE
1426	0.013	0.005	0.004	0.002	0.001	0.003	0.942	0.003	Tuscan 1	EUROPE
1427	0.004	0.003	0.004	0.005	0.004	0.004	0.376	0.004	Tuscan 1	EUROPE
1428	0.006	0.003	0.011	0.002	0.003	0.003	0.086	0.003	Tuscan 1	EUROPE
1429	0.006	0.003	0.002	0.002	0.001	0.002	0.612	0.002	Tuscan 1	EUROPE
1430	0.025	0.003	0.004	0.009	0.009	0.003	0.538	0.003	Tuscan 1	EUROPE
1431	0.02	0.006	0.015	0.005	0.001	0.014	0.699	0.014	Tuscan TSI	EUROPE
1432	0.093	0.01	0.003	0.004	0.003	0.003	0.135	0.003	Tuscan TSI	EUROPE
1433	0.004	0.002	0.002	0.002	0.001	0.001	0.894	0.001	Tuscan TSI	EUROPE
1434	0.018	0.009	0.002	0.003	0.001	0.003	0.471	0.003	Tuscan TSI	EUROPE
1435	0.006	0.005	0.004	0.002	0.001	0.002	0.117	0.002	Tuscan TSI	EUROPE
1436	0.003	0.001	0.001	0.003	0.001	0.001	0.022	0.001	Tuscan TSI	EUROPE
1437	0.004	0.001	0.067	0.003	0.005	0.066	0.04	0.066	Tuscan TSI	EUROPE
1438	0.048	0.069	0.005	0.004	0.001	0.004	0.303	0.004	Tuscan TSI	EUROPE
1439	0.008	0.005	0.003	0.002	0.002	0.002	0.337	0.002	Tuscan TSI	EUROPE
1440	0.067	0.006	0.01	0.023	0.007	0.01	0.139	0.01	Tuscan TSI	EUROPE
1441	0.002	0.001	0.001	0.001	0.001	0.001	0.929	0.001	Tuscan TSI	EUROPE
1442	0.006	0.003	0.003	0.002	0.001	0.002	0.894	0.002	Tuscan TSI	EUROPE
1443	0.019	0.008	0.008	0.003	0.008	0.005	0.358	0.005	Tuscan TSI	EUROPE
1444	0.027	0.003	0.004	0.002	0.001	0.004	0.273	0.004	Tuscan TSI	EUROPE
1445	0.006	0.002	0.002	0.003	0.001	0.001	0.27	0.001	Tuscan TSI	EUROPE
1446	0.063	0.037	0.016	0.006	0.002	0.011	0.428	0.011	Tuscan TSI	EUROPE
1447	0.036	0.036	0.012	0.014	0.004	0.014	0.383	0.014	Tuscan TSI	EUROPE
1448	0.004	0.003	0.005	0.002	0.001	0.005	0.477	0.005	Tuscan TSI	EUROPE
1449	0.004	0.003	0.001	0.001	0.001	0.001	0.056	0.001	Tuscan TSI	EUROPE
1450	0.008	0.005	0.004	0.002	0.002	0.002	0.313	0.002	Tuscan TSI	EUROPE
1451	0.003	0.001	0.001	0.001	0.001	0.001	0.068	0.001	Tuscan TSI	EUROPE
1452	0.002	0.001	0.001	0.001	0.001	0.001	0.52	0.001	Tuscan TSI	EUROPE
1453	0.011	0.005	0.004	0.002	0.001	0.004	0.47	0.004	Tuscan TSI	EUROPE
1454	0.002	0.001	0.001	0.001	0.001	0.001	0.084	0.001	Tuscan TSI	EUROPE
1455	0.003	0.002	0.006	0.002	0.001	0.004	0.145	0.004	Tuscan TSI	EUROPE
1456	0.006	0.006	0.003	0.002	0.001	0.001	0.087	0.001	Tuscan TSI	EUROPE
1457	0.005	0.006	0.008	0.005	0.002	0.005	0.949	0.005	Tuscan TSI	EUROPE
1458	0.015	0.007	0.012	0.002	0.001	0.005	0.471	0.005	Tuscan TSI	EUROPE
1459	0.006	0.001	0.001	0.002	0.001	0.001	0.713	0.001	Tuscan TSI	EUROPE
1460	0.038	0.03	0.007	0.007	0.003	0.007	0.111	0.007	Tuscan TSI	EUROPE
1461	0.044	0.029	0.006	0.006	0.002	0.003	0.879	0.003	Tuscan TSI	EUROPE
1462	0.009	0.004	0.023	0.002	0.002	0.019	0.449	0.019	Tuscan TSI	EUROPE
1463	0.004	0.003	0.002	0.003	0.001	0.002	0.943	0.002	Tuscan TSI	EUROPE
1464	0.007	0.01	0.006	0.01	0.005	0.006	0.594	0.006	Tuscan TSI	EUROPE
1465	0.016	0.009	0.004	0.026	0.015	0.003	0.018	0.003	Tuscan TSI	EUROPE
1466	0.004	0.001	0.001	0.002	0.001	0.001	0.831	0.001	Tuscan TSI	EUROPE
1467	0.009	0.013	0.003	0.004	0.006	0.001	0.675	0.001	Tuscan TSI	EUROPE
1468	0.05	0.037	0.009	0.004	0.001	0.009	0.754	0.009	Tuscan TSI	EUROPE
1469	0.011	0.002	0.007	0.002	0.001	0.01	0.183	0.01	Tuscan TSI	EUROPE
1470	0.002	0.001	0.003	0.002	0.001	0.002	0.552	0.002	Tuscan TSI	EUROPE
1471	0.005	0.003	0.003	0.001	0.001	0.004	0.049	0.004	Tuscan TSI	EUROPE
1472	0.006	0.002	0.003	0.003	0.007	0.002	0.231	0.002	Tuscan TSI	EUROPE
1473	0.009	0.002	0.011	0.002	0.002	0.004	0.687	0.004	Tuscan TSI	EUROPE
1474	0.018	0.011	0.008	0.005	0.003	0.004	0.484	0.004	Tuscan TSI	EUROPE
1475	0.066	0.002	0.002	0.007	0.003	0.001	0.317	0.001	Tuscan TSI	EUROPE
1476	0.019	0.01	0.009	0.003	0.001	0.005	0.382	0.005	Tuscan TSI	EUROPE
1477	0.005	0.004	0.002	0.002	0.002	0.002	0.884	0.002	Tuscan TSI	EUROPE
1478	0.012	0.004	0.005	0.005	0.001	0.004	0.723	0.004	Tuscan TSI	EUROPE
1479	0.008	0.006	0.004	0.006	0.004	0.002	0.312	0.002	Tuscan TSI	EUROPE
1480	0.022	0.004	0.002	0.003	0.001	0.002	0.707	0.002	Tuscan TSI	EUROPE
1481	0.003	0.003	0.001	0.001	0.001	0.001	0.015	0.001	Tuscan TSI	EUROPE
1482	0.038	0.004	0.003	0.014	0.008	0.002	0.894	0.002	Tuscan TSI	EUROPE
1483	0.007	0.002	0.011	0.002	0.001	0.002	0.236	0.002	Tuscan TSI	EUROPE
1484	0.005	0.005	0.008	0.003	0.002	0.003	0.271	0.003	Tuscan TSI	EUROPE
1485	0.011	0.003	0.003	0.004	0.003	0.003	0.328	0.003	Tuscan TSI	EUROPE
1486	0.013	0.002	0.002	0.002	0.002	0.002	0.79	0.002	Tuscan TSI	EUROPE
1487	0.01	0.007	0.01	0.004	0.002	0.005	0.096	0.005	Tuscan TSI	EUROPE
1488	0.02	0.003	0.003	0.002	0.003	0.002	0.288	0.002	Tuscan TSI	EUROPE
1489	0.008	0.004	0.002	0.006	0.001	0.001	0.916	0.001	Tuscan TSI	EUROPE
1490	0.01	0.002	0.009	0.002	0.001	0.004	0.186	0.004	Tuscan TSI	EUROPE
1491	0.015	0.004	0.012	0.006	0.01	0.007	0.055	0.007	Tuscan TSI	EUROPE
1492	0.02	0.003	0.007	0.005	0.004	0.006	0.672	0.006	Tuscan TSI	EUROPE
1493	0.003	0.003	0.005	0.001	0.002	0.002	0.028	0.002	Tuscan TSI	EUROPE
1494	0.006	0.003	0.004	0.002	0.001	0.002	0.008	0.002	Tuscan TSI	EUROPE
1495	0.014	0.004	0.005	0.003	0.001	0.004	0.828	0.004	Tuscan TSI	EUROPE
1496	0.005	0.002	0.003	0.003	0.005	0.002	0.02	0.002	Tuscan TSI	EUROPE
1497	0.006	0.003	0.002	0.002	0.001	0.001	0.833	0.001	Tuscan TSI	EUROPE
1498	0.033	0.008	0.003	0.007	0.003	0.001	0.317	0.001	Tuscan TSI	EUROPE
1499	0.011	0.002	0.002	0.002	0.002	0.001	0.669	0.001	Tuscan TSI	EUROPE
1500	0.008	0.003	0.003	0.002	0.001	0.001	0.904	0.001	Tuscan TSI	EUROPE
1501	0.018	0.008	0.008	0.005	0.003	0.004	0.861	0.004	Tuscan TSI	EUROPE
1502	0.004	0.002	0.002	0.001	0.001	0.001	0.968	0.001	Tuscan TSI	EUROPE
1503	0.013	0.004	0.005	0.006	0.003	0.003	0.045	0.003	Tuscan TSI	EUROPE
1504	0.005	0.001	0.002	0.002	0.001	0.002	0.723	0.002	Tuscan TSI	EUROPE
1505	0.018	0.009	0.003	0.006	0.002	0.002	0.937	0.002	Tuscan TSI	EUROPE
1506	0.012	0.005	0.006	0.002	0.004	0.002	0.134	0.002	Tuscan TSI	EUROPE
1507	0.009	0.004	0.005	0.003	0.002	0.003	0.221	0.003	Tuscan TSI	EUROPE
1508	0.013	0.011	0.021	0.003	0.001	0.016	0.278	0.016	Tuscan TSI	EUROPE
1509	0.004	0.001	0.002	0.002	0.001	0.001	0.978	0.001	Tuscan TSI	EUROPE
1510	0.004	0.002	0.003	0.001	0.001	0.001	0.689	0.001	Tuscan TSI	EUROPE
1511	0.009	0.009	0.006	0.006	0.001	0.003	0.473	0.003	Tuscan TSI	EUROPE
1512	0.004	0.002	0.002	0.002	0.001	0.001	0.36	0.001	Tuscan TSI	EUROPE
1513	0.056	0.019	0.023	0.018	0.004	0.015	0.2	0.015	Tuscan TSI	EUROPE
1514	0.039	0.009	0.003	0.009	0.003	0.002	0.165	0.002	Tuscan TSI	EUROPE
1515	0.006	0.005	0.002	0.002	0.002	0.002	0.029	0.002	Tuscan TSI	EUROPE
1516	0.023	0.008	0.004	0.003	0.002	0.004	0.295	0.004	Tuscan TSI	EUROPE
1517	0.013	0.027	0.002	0.009	0.002	0.001	0.8	0.001	Tuscan TSI	EUROPE
1518	0.005	0.002	0.034	0.002	0.001	0.021	0.126	0.021	Tuscan TSI	EUROPE
1519	0.003	0.003	0.005	0.002	0.001	0.002	0.975	0.002	Sardinian 1	EUROPE
1520	0.002	0.002	0.001	0.001	0.001	0.001	0.288	0.001	Sardinian 1	EUROPE
1521	0.007	0.001	0.005	0.001	0.001	0.003	0.233	0.003	Sardinian 1	EUROPE
1522	0.008	0.003	0.002	0.001	0.001	0.001	0.875	0.001	Sardinian 1	EUROPE
1523	0.006	0.007	0.002	0.003	0.001	0.001	0.827	0.001	Sardinian 1	EUROPE
1524	0.014	0.004	0.004	0.002	0.001	0.003	0.318	0.003	Sardinian 1	EUROPE
1525	0.006	0.005	0.002	0.001	0.001	0.002	0.011	0.002	Sardinian 1	EUROPE
1526	0.009	0.004	0.01	0.004	0.002	0.003	0.196	0.003	Sardinian 1	EUROPE
1527	0.007	0.001	0.002	0.002	0.001	0.001	0.215	0.001	Sardinian 1	EUROPE
1528	0.013	0.009	0.004	0.004	0.002	0.003	0.926	0.003	Sardinian 1	EUROPE
1529	0.004	0.004	0.006	0.003	0.002	0.004	0.936	0.004	Sardinian 1	EUROPE
1530	0.016	0.013	0.005	0.005	0.002	0.004	0.294	0.004	Sardinian 1	EUROPE
1531	0.033	0.006	0.006	0.006	0.002	0.003	0.328	0.003	Sardinian 1	EUROPE
1532	0.014	0.014	0.027	0.003	0.003	0.02	0.539	0.02	Sardinian 1	EUROPE
1533	0.005	0.002	0.002	0.001	0.001	0.001	0.82	0.001	Sardinian 1	EUROPE
1534	0.021	0.008	0.057	0.003	0.002	0.055	0.303	0.055	Sardinian 1	EUROPE
1535	0.005	0.003	0.003	0.002	0.001	0.003	0.21	0.003	Sardinian 1	EUROPE
1536	0.012	0.003	0.003	0.002	0.001	0.003	0.466	0.003	Sardinian 1	EUROPE
1537	0.01	0.005	0.01	0.002	0.001	0.006	0.231	0.006	Sardinian 1	EUROPE
1538	0.003	0.002	0.004	0.001	0.001	0.002	0.038	0.002	Sardinian 1	EUROPE
1539	0.045	0.007	0.022	0.009	0.01	0.014	0.34	0.014	Sardinian 1	EUROPE
1540	0.004	0.001	0.001	0.001	0.001	0.001	0.433	0.001	Sardinian 1	EUROPE
1541	0.024	0.002	0.005	0.003	0.001	0.004	0.9	0.004	Sardinian 1	EUROPE
1542	0.016	0.008	0.005	0.003	0.001	0.002	0.896	0.002	Sardinian 1	EUROPE
1543	0.012	0.007	0.008	0.002	0.001	0.005	0.289	0.005	Sardinian 1	EUROPE
1544	0.004	0.001	0.002	0.001	0.001	0.001	0.977	0.001	Sardinian 1	EUROPE
1545	0.006	0.002	0.009	0.001	0.001	0.003	0.333	0.003	Sardinian 1	EUROPE
1546	0.003	0.004	0.014	0.001	0.001	0.007	0.841	0.007	Sardinian 1	EUROPE
1547	0.011	0.003	0.003	0.001	0.001	0.004	0.115	0.004	Sardinian 1	EUROPE
1548	0.006	0.003	0.011	0.002	0.001	0.004	0.964	0.004	Sardinian 1	EUROPE
1549	0.008	0.006	0.003	0.002	0.002	0.002	0.85	0.002	Sardinian 1	EUROPE
1550	0.004	0.002	0.002	0.001	0	0.001	0.566	0.001	Sardinian 1	EUROPE
1551	0.006	0.008	0.005	0.009	0.003	0.004	0.065	0.004	Sardinian 1	EUROPE
1552	0.02	0.026	0.015	0.003	0.001	0.007	0.879	0.007	Sardinian 1	EUROPE
1553	0.015	0.015	0.008	0.004	0.003	0.004	0.315	0.004	Sardinian 2	EUROPE
1554	0.012	0.002	0.002	0.002	0.002	0.001	0.056	0.001	Sardinian 2	EUROPE
1555	0.012	0.005	0.002	0.003	0.002	0.002	0.908	0.002	Sardinian 2	EUROPE
1556	0.005	0.002	0.004	0.001	0.001	0.003	0.804	0.003	Sardinian 2	EUROPE
1557	0.003	0.001	0.003	0.001	0.001	0.002	0.566	0.002	Sardinian 2	EUROPE
1558	0.046	0.006	0.004	0.01	0.003	0.002	0.091	0.002	Sardinian 2	EUROPE
1559	0.003	0.001	0.002	0.001	0.001	0.001	0.032	0.001	Sardinian 2	EUROPE
1560	0.003	0.001	0.003	0.001	0.001	0.002	0.879	0.002	Sardinian 2	EUROPE
1561	0.006	0.002	0.005	0.002	0.001	0.003	0.969	0.003	Sardinian 2	EUROPE
1562	0.004	0.002	0.011	0.002	0.001	0.004	0.053	0.004	Sardinian 2	EUROPE
1563	0.014	0.003	0.003	0.004	0.001	0.003	0.313	0.003	Sardinian 2	EUROPE
1564	0.002	0.001	0.001	0.001	0.001	0.001	0.422	0.001	Sardinian 2	EUROPE
1565	0.008	0.003	0.009	0.002	0.002	0.007	0.306	0.007	Sardinian 2	EUROPE
1566	0.002	0.001	0.001	0.001	0	0.001	0.967	0.001	Sardinian 2	EUROPE
1567	0.012	0.004	0.015	0.005	0.001	0.008	0.341	0.008	Sardinian 2	EUROPE
1568	0.013	0.01	0.008	0.016	0.001	0.004	0.895	0.004	Sardinian 2	EUROPE
1569	0.002	0.002	0.004	0.002	0.001	0.002	0.254	0.002	Sardinian 2	EUROPE
1570	0.002	0.001	0.002	0.001	0.002	0.001	0.685	0.001	Sardinian 2	EUROPE
1571	0.008	0.009	0.007	0.009	0.003	0.005	0.949	0.005	Sardinian 2	EUROPE
1572	0.012	0.005	0.003	0.005	0.002	0.003	0.759	0.003	Sardinian 2	EUROPE
1573	0.01	0.016	0.003	0.005	0.001	0.002	0.062	0.002	Sardinian 2	EUROPE
1574	0.002	0.002	0.001	0.002	0.001	0.001	0.421	0.001	Sardinian 2	EUROPE
1575	0.004	0.001	0.005	0.001	0.001	0.004	0.919	0.004	Sardinian 2	EUROPE
1576	0.005	0.003	0.001	0.011	0.005	0.001	0.44	0.001	Sardinian 2	EUROPE
1577	0.006	0.002	0.003	0.001	0.001	0.002	0.833	0.002	Sardinian 2	EUROPE
1578	0.054	0.04	0.004	0.011	0.001	0.003	0.5	0.003	Sardinian 2	EUROPE
1579	0.003	0.001	0.002	0.001	0.001	0.001	0.557	0.001	Sardinian 2	EUROPE
1580	0.005	0.002	0.002	0.001	0.001	0.001	0.464	0.001	Sardinian 2	EUROPE
1581	0.012	0.009	0.012	0.002	0.002	0.005	0.069	0.005	Orcadian	EUROPE
1582	0.009	0.002	0.003	0.004	0.001	0.002	0.043	0.002	Orcadian	EUROPE
1583	0.015	0.007	0.007	0.009	0.005	0.007	0.185	0.007	Orcadian	EUROPE
1584	0.006	0.002	0.001	0.006	0.004	0.001	0.016	0.001	Orcadian	EUROPE
1585	0.009	0.004	0.007	0.001	0.002	0.004	0.856	0.004	Orcadian	EUROPE
1586	0.004	0.008	0.005	0.004	0.002	0.005	0.01	0.005	Orcadian	EUROPE
1587	0.069	0.006	0.007	0.003	0.001	0.004	0.239	0.004	Orcadian	EUROPE
1588	0.004	0.004	0.003	0.001	0	0.002	0.065	0.002	Orcadian	EUROPE
1589	0.018	0.004	0.007	0.002	0.001	0.004	0.678	0.004	Orcadian	EUROPE
1590	0.011	0.005	0.003	0.002	0.003	0.002	0.497	0.002	Orcadian	EUROPE
1591	0.009	0.003	0.001	0.002	0.001	0.001	0.011	0.001	Orcadian	EUROPE
1592	0.007	0.004	0.006	0.001	0.001	0.003	0.93	0.003	Orcadian	EUROPE
1593	0.029	0.002	0.015	0.004	0.002	0.007	0.354	0.007	Orcadian	EUROPE
1594	0.007	0.003	0.005	0.001	0.001	0.004	0.022	0.004	Orcadian	EUROPE
1595	0.029	0.005	0.002	0.004	0.004	0.002	0.04	0.002	Orcadian	EUROPE
1596	0.006	0.005	0.007	0.001	0.001	0.002	0.417	0.002	Orcadian	EUROPE
1597	0.006	0.01	0.002	0.003	0.001	0.002	0.245	0.002	North_Italian	EUROPE
1598	0.011	0.003	0.002	0.005	0.003	0.001	0.026	0.001	North_Italian	EUROPE
1599	0.005	0.001	0.003	0.001	0.002	0.004	0.528	0.004	North_Italian	EUROPE
1600	0.018	0.004	0.002	0.003	0.002	0.002	0.368	0.002	North_Italian	EUROPE
1601	0.008	0.002	0.004	0.002	0.001	0.002	0.739	0.002	North_Italian	EUROPE
1602	0.013	0.009	0.009	0.005	0.002	0.005	0.846	0.005	North_Italian	EUROPE
1603	0.004	0.004	0.001	0.002	0.001	0.001	0.025	0.001	North_Italian	EUROPE
1604	0.004	0.001	0.005	0.001	0.001	0.003	0.469	0.003	North_Italian	EUROPE
1605	0.009	0.004	0.007	0.003	0.002	0.003	0.067	0.003	North_Italian	EUROPE
1606	0.012	0.011	0.004	0.018	0.013	0.003	0.03	0.003	North_Italian	EUROPE
1607	0.007	0.003	0.001	0.001	0.001	0.001	0.317	0.001	North_Italian	EUROPE
1608	0.002	0.002	0.003	0.002	0.001	0.003	0.955	0.003	North_Italian	EUROPE
1609	0.004	0.003	0.001	0.002	0.001	0.001	0.966	0.001	North_Italian	EUROPE
1610	0.007	0.002	0.002	0.002	0.001	0.001	0.025	0.001	French_Basque	EUROPE
1611	0.03	0.005	0.012	0.004	0.002	0.01	0.427	0.01	French_Basque	EUROPE
1612	0.001	0.002	0.007	0.002	0.001	0.004	0.251	0.004	French_Basque	EUROPE
1613	0.003	0.001	0.003	0.001	0.001	0.003	0.274	0.003	French_Basque	EUROPE
1614	0.005	0.001	0.004	0.002	0.001	0.003	0.03	0.003	French_Basque	EUROPE
1615	0.02	0.021	0.006	0.006	0.002	0.003	0.168	0.003	French_Basque	EUROPE
1616	0.002	0.002	0.003	0.001	0.001	0.001	0.714	0.001	French_Basque	EUROPE
1617	0.024	0.002	0.003	0.005	0.002	0.002	0.012	0.002	French_Basque	EUROPE
1618	0.008	0.001	0.003	0.001	0.001	0.002	0.036	0.002	French_Basque	EUROPE
1619	0.025	0.006	0.004	0.007	0.005	0.002	0.193	0.002	French_Basque	EUROPE
1620	0.004	0.002	0.002	0.002	0.001	0.003	0.032	0.003	French_Basque	EUROPE
1621	0.003	0.002	0.001	0.002	0.001	0.001	0.822	0.001	French_Basque	EUROPE
1622	0.03	0.005	0.007	0.006	0.002	0.005	0.045	0.005	French_Basque	EUROPE
1623	0.017	0.002	0.007	0.002	0.001	0.006	0.875	0.006	French_Basque	EUROPE
1624	0.009	0.003	0.004	0.004	0.002	0.001	0.042	0.001	French_Basque	EUROPE
1625	0.013	0.012	0.008	0.001	0.001	0.005	0.302	0.005	French_Basque	EUROPE
1626	0.011	0.019	0.005	0.007	0.003	0.003	0.02	0.003	French_Basque	EUROPE
1627	0.014	0.01	0.002	0.004	0.006	0.002	0.046	0.002	French_Basque	EUROPE
1628	0.007	0.004	0.004	0.001	0.001	0.002	0.748	0.002	French_Basque	EUROPE
1629	0.006	0.003	0.002	0.002	0.001	0.001	0.012	0.001	French_Basque	EUROPE
1630	0.014	0.035	0.013	0.009	0.001	0.005	0.858	0.005	French_Basque	EUROPE
1631	0.007	0.001	0.002	0.003	0.001	0.001	0.754	0.001	French_Basque	EUROPE
1632	0.014	0.002	0.002	0.004	0.003	0.001	0.029	0.001	French_Basque	EUROPE
1633	0.008	0.008	0.008	0.002	0.001	0.007	0.039	0.007	French_Basque	EUROPE
1634	0.019	0.007	0.006	0.004	0.001	0.005	0.067	0.005	French	EUROPE
1635	0.014	0.002	0.003	0.003	0.004	0.001	0.857	0.001	French	EUROPE
1636	0.006	0.007	0.005	0.003	0.001	0.002	0.117	0.002	French	EUROPE
1637	0.007	0.003	0.004	0.002	0.001	0.001	0.03	0.001	French	EUROPE
1638	0.004	0.002	0.002	0.001	0.001	0.002	0.56	0.002	French	EUROPE
1639	0.006	0.001	0.002	0.002	0.001	0.001	0.961	0.001	French	EUROPE
1640	0.003	0.001	0.001	0.001	0.001	0.001	0.006	0.001	French	EUROPE
1641	0.009	0.004	0.007	0.002	0.001	0.006	0.533	0.006	French	EUROPE
1642	0.035	0.007	0.003	0.004	0.001	0.002	0.35	0.002	French	EUROPE
1643	0.003	0.002	0.007	0.001	0.001	0.005	0.126	0.005	French	EUROPE
1644	0.031	0.01	0.003	0.004	0.003	0.002	0.057	0.002	French	EUROPE
1645	0.006	0.004	0.007	0.001	0.001	0.004	0.641	0.004	French	EUROPE
1646	0.004	0.002	0.002	0.001	0.001	0.002	0.027	0.002	French	EUROPE
1647	0.004	0.001	0.002	0.001	0.001	0.001	0.026	0.001	French	EUROPE
1648	0.005	0.004	0.005	0.003	0.003	0.004	0.02	0.004	French	EUROPE
1649	0.005	0.005	0.002	0.002	0.002	0.001	0.061	0.001	French	EUROPE
1650	0.007	0.002	0.003	0.001	0.001	0.002	0.005	0.002	French	EUROPE
1651	0.005	0.001	0.002	0.001	0.002	0.001	0.041	0.001	French	EUROPE
1652	0.009	0.003	0.002	0.002	0.001	0.001	0.514	0.001	French	EUROPE
1653	0.006	0.003	0.003	0.002	0.002	0.002	0.013	0.002	French	EUROPE
1654	0.007	0.003	0.002	0.001	0.001	0.001	0.078	0.001	French	EUROPE
1655	0.008	0.004	0.002	0.003	0.001	0.001	0.013	0.001	French	EUROPE
1656	0.005	0.002	0.002	0.002	0.001	0.001	0.69	0.001	French	EUROPE
1657	0.004	0.006	0.001	0.002	0.001	0.002	0.004	0.002	French	EUROPE
1658	0.004	0.002	0.005	0.003	0.001	0.003	0.471	0.003	French	EUROPE
1659	0.007	0.002	0.003	0.004	0.003	0.001	0.152	0.001	French	EUROPE
1660	0.015	0.004	0.003	0.002	0.001	0.004	0.177	0.004	French	EUROPE
1661	0.037	0.007	0.004	0.005	0.001	0.003	0.712	0.003	French	EUROPE
1662	0.004	0.003	0.003	0.002	0.001	0.002	0.677	0.002	French	EUROPE
1663	0.063	0.004	0.006	0.008	0.003	0.003	0.285	0.003	Adygei	EUROPE
1664	0.005	0.001	0.002	0.001	0	0.001	0.942	0.001	Adygei	EUROPE
1665	0.043	0.004	0.005	0.004	0.001	0.003	0.925	0.003	Adygei	EUROPE
1666	0.017	0.004	0.002	0.004	0.003	0.001	0.884	0.001	Adygei	EUROPE
1667	0.797	0.014	0.01	0.035	0.003	0.006	0.082	0.006	Adygei	EUROPE
1668	0.304	0.041	0.005	0.061	0.004	0.004	0.089	0.004	Adygei	EUROPE
1669	0.017	0.002	0.006	0.006	0.003	0.003	0.277	0.003	Adygei	EUROPE
1670	0.092	0.008	0.005	0.016	0.004	0.002	0.661	0.002	Adygei	EUROPE
1671	0.44	0.01	0.004	0.061	0.026	0.002	0.372	0.002	Adygei	EUROPE
1672	0.435	0.005	0.003	0.012	0.009	0.003	0.059	0.003	Adygei	EUROPE
1673	0.026	0.012	0.055	0.008	0.002	0.043	0.22	0.043	Adygei	EUROPE
1674	0.304	0.011	0.005	0.008	0.003	0.003	0.361	0.003	Adygei	EUROPE
1675	0.069	0.005	0.001	0.036	0.026	0.001	0.821	0.001	Adygei	EUROPE
1676	0.079	0.003	0.04	0.003	0.002	0.034	0.537	0.034	Adygei	EUROPE
1677	0.009	0.003	0.001	0.002	0.001	0.001	0.128	0.001	Adygei	EUROPE
1678	0.556	0.015	0.003	0.07	0.004	0.006	0.26	0.006	Adygei	EUROPE
1679	0.027	0.007	0.008	0.006	0.004	0.004	0.238	0.004	Adygei	EUROPE
1680	0.095	0.01	0.003	0.007	0.004	0.002	0.784	0.002	Adygei	EUROPE
1681	0.079	0.015	0.008	0.037	0.016	0.005	0.397	0.005	Adygei	EUROPE
1682	0.056	0.009	0.017	0.004	0.004	0.012	0.473	0.012	Adygei	EUROPE
1683	0.036	0.02	0.023	0.004	0.003	0.015	0.358	0.015	Adygei	EUROPE
1684	0.141	0.005	0.012	0.032	0.066	0.005	0.032	0.005	Adygei	EUROPE
1685	0.279	0.012	0.002	0.006	0.005	0.001	0.079	0.001	Adygei	EUROPE
1686	0.067	0.112	0.003	0.026	0.007	0.002	0.171	0.002	Adygei	EUROPE
1687	0.024	0.009	0.006	0.011	0.004	0.003	0.81	0.003	Adygei	EUROPE
1688	0.439	0.01	0.012	0.008	0.005	0.011	0.445	0.011	Adygei	EUROPE
1689	0.02	0.006	0.002	0.003	0.001	0.001	0.005	0.001	Adygei	EUROPE
1690	0.033	0.067	0.01	0.017	0.005	0.005	0.419	0.005	Adygei	EUROPE
1691	0.016	0.003	0.003	0.003	0.002	0.003	0.079	0.003	Adygei	EUROPE
1692	0.025	0.005	0.002	0.008	0.004	0.001	0.688	0.001	Adygei	EUROPE
1693	0.294	0.004	0.002	0.038	0.004	0.003	0.292	0.003	Adygei	EUROPE
1694	0.262	0.013	0.015	0.006	0.01	0.01	0.284	0.01	Adygei	EUROPE
1695	0.216	0.006	0.002	0.009	0.002	0.001	0.586	0.001	Adygei	EUROPE
1696	0.057	0.003	0.002	0.011	0.007	0.001	0.902	0.001	Adygei	EUROPE
1697	0.139	0.021	0.002	0.026	0.005	0.002	0.054	0.002	Adygei	EUROPE
1698	0.18	0.002	0.007	0.034	0.003	0.002	0.44	0.002	Adygei	EUROPE
1699	0.01	0.006	0.005	0.004	0.005	0.003	0.724	0.003	Adygei	EUROPE
1700	0.045	0.016	0.018	0.014	0.009	0.018	0.529	0.018	Adygei	EUROPE
1701	0.557	0.004	0.003	0.065	0.005	0.003	0.073	0.003	Adygei	EUROPE
1702	0.389	0.02	0.002	0.045	0.003	0.001	0.189	0.001	Adygei	EUROPE
1703	0.097	0.019	0.004	0.022	0.069	0.002	0.367	0.002	Adygei	EUROPE
1704	0.03	0.006	0.005	0.024	0.005	0.002	0.048	0.002	Adygei	EUROPE
1705	0.628	0.027	0.02	0.027	0.002	0.005	0.187	0.005	Adygei	EUROPE
1706	0.773	0.007	0.004	0.045	0.002	0.002	0.149	0.002	Adygei	EUROPE
1707	0.037	0.006	0.004	0.011	0.002	0.003	0.812	0.003	Adygei	EUROPE
1708	0.167	0.007	0.006	0.03	0.013	0.007	0.675	0.007	Adygei	EUROPE
1709	0.07	0.013	0.014	0.005	0.015	0.017	0.747	0.017	Adygei	EUROPE
1710	0.012	0.004	0.002	0.005	0.001	0.001	0.931	0.001	Adygei	EUROPE
1711	0.346	0.013	0.006	0.008	0.002	0.004	0.558	0.004	Adygei	EUROPE
1712	0.067	0.004	0.003	0.07	0.015	0.002	0.135	0.002	Adygei	EUROPE
1713	0.032	0.007	0.005	0.005	0.003	0.002	0.262	0.002	Adygei	EUROPE
1714	0.024	0.005	0.004	0.005	0.002	0.003	0.847	0.003	Adygei	EUROPE
1715	0.126	0.003	0.003	0.008	0.014	0.003	0.771	0.003	Adygei	EUROPE
1716	0.07	0.006	0.063	0.015	0.003	0.017	0.458	0.017	Adygei	EUROPE
1717	0.057	0.005	0.012	0.007	0.004	0.005	0.616	0.005	Greeks	EUROPE
1718	0.01	0.002	0.004	0.002	0.001	0.003	0.062	0.003	Greeks	EUROPE
1719	0.006	0.007	0.008	0.002	0.002	0.005	0.198	0.005	Greeks	EUROPE
1720	0.025	0.006	0.026	0.003	0.001	0.01	0.735	0.01	Greeks	EUROPE
1721	0.004	0.002	0.002	0.001	0.001	0.001	0.023	0.001	Greeks	EUROPE
1722	0.032	0.007	0.001	0.005	0.004	0.001	0.016	0.001	Greeks	EUROPE
1723	0.006	0.002	0.002	0.002	0.002	0.002	0.743	0.002	Greeks	EUROPE
1724	0.005	0.003	0.003	0.002	0.001	0.002	0.804	0.002	Greeks	EUROPE
1725	0.15	0.016	0.006	0.091	0.012	0.007	0.42	0.007	Greeks	EUROPE
1726	0.494	0.026	0.012	0.077	0.006	0.007	0.26	0.007	Greeks	EUROPE
1727	0.004	0.001	0.006	0.001	0.001	0.004	0.164	0.004	Greeks	EUROPE
1728	0.004	0.002	0.002	0.001	0.001	0.001	0.527	0.001	Greeks	EUROPE
1729	0.01	0.004	0.001	0.005	0.003	0.001	0.374	0.001	Greeks	EUROPE
1730	0.067	0.002	0.006	0.02	0.016	0.003	0.115	0.003	Greeks	EUROPE
1731	0.181	0.033	0.002	0.037	0.003	0.002	0.465	0.002	Greeks	EUROPE
1732	0.097	0.006	0.006	0.009	0.014	0.004	0.481	0.004	Greeks	EUROPE
1733	0.017	0.004	0.002	0.006	0.002	0.001	0.229	0.001	Greeks	EUROPE
1734	0.008	0.001	0.005	0.002	0.003	0.002	0.865	0.002	Greeks	EUROPE
1735	0.024	0.003	0.015	0.003	0.001	0.009	0.902	0.009	Greeks	EUROPE
1736	0.01	0.005	0.003	0.002	0.001	0.001	0.064	0.001	Greeks	EUROPE
1737	0.009	0.005	0.009	0.004	0.001	0.009	0.356	0.009	Greeks	EUROPE
1738	0.005	0.003	0.002	0.002	0.001	0.001	0.551	0.001	Greeks	EUROPE
1739	0.046	0.019	0.005	0.006	0.001	0.002	0.54	0.002	Greeks	EUROPE
1740	0.012	0.002	0.001	0.003	0.001	0.001	0.896	0.001	Greeks	EUROPE
1741	0.007	0.005	0.004	0.003	0.002	0.004	0.201	0.004	Greeks	EUROPE
1742	0.004	0.003	0.001	0.002	0.001	0.001	0.405	0.001	Greeks	EUROPE
1743	0.013	0.003	0.002	0.003	0.004	0.001	0.18	0.001	Greeks	EUROPE
1744	0.004	0.002	0.002	0.001	0.001	0.002	0.847	0.002	Greeks	EUROPE
1745	0.025	0.002	0.011	0.004	0.001	0.008	0.348	0.008	Greeks	EUROPE
1746	0.01	0.006	0.005	0.002	0.003	0.004	0.865	0.004	Greeks	EUROPE
1747	0.007	0.003	0.001	0.003	0.001	0.001	0.379	0.001	Greeks	EUROPE
1748	0.137	0.048	0.012	0.005	0.003	0.01	0.44	0.01	Greeks	EUROPE
1749	0.006	0.001	0.005	0.002	0.003	0.003	0.761	0.003	Greeks	EUROPE
1750	0.012	0.009	0.003	0.002	0.001	0.002	0.791	0.002	Greeks	EUROPE
1751	0.005	0.003	0.008	0.002	0.001	0.002	0.131	0.002	Greeks	EUROPE
1752	0.215	0.024	0.009	0.006	0.004	0.005	0.645	0.005	Greeks	EUROPE
1753	0.041	0.002	0.004	0.034	0.014	0.002	0.233	0.002	Greeks	EUROPE
1754	0.047	0.004	0.003	0.002	0.003	0.002	0.438	0.002	Greeks	EUROPE
1755	0.023	0.018	0.016	0.005	0.004	0.008	0.255	0.008	Greeks	EUROPE
1756	0.104	0.012	0.009	0.031	0.006	0.002	0.125	0.002	Greeks	EUROPE
1757	0.008	0.006	0.003	0.002	0.001	0.001	0.339	0.001	Greeks	EUROPE
1758	0.034	0.011	0.008	0.012	0.001	0.004	0.375	0.004	Greeks	EUROPE
1759	0.031	0.008	0.004	0.007	0.002	0.003	0.884	0.003	Greeks	EUROPE
1760	0.004	0.001	0.002	0.002	0.001	0.001	0.622	0.001	Greeks	EUROPE
1761	0.013	0.005	0.004	0.004	0.003	0.003	0.934	0.003	Greeks	EUROPE
1762	0.021	0.004	0.025	0.007	0.003	0.023	0.492	0.023	Greeks	EUROPE
1763	0.002	0.002	0.003	0.001	0.001	0.001	0.374	0.001	Greeks	EUROPE
1764	0.007	0.003	0.021	0.002	0.002	0.019	0.368	0.019	Greeks	EUROPE
1765	0.016	0.005	0.002	0.012	0.002	0.001	0.045	0.001	Greeks	EUROPE
1766	0.026	0.002	0.005	0.003	0.001	0.003	0.872	0.003	Greeks	EUROPE
1767	0.016	0.009	0.01	0.004	0.002	0.007	0.526	0.007	Greeks	EUROPE
1768	0.007	0.007	0.001	0.003	0.001	0.001	0.573	0.001	Greeks	EUROPE
1769	0.024	0.007	0.001	0.005	0.003	0.001	0.938	0.001	Greeks	EUROPE
1770	0.03	0.002	0.004	0.005	0.001	0.003	0.207	0.003	Hungarians	EUROPE
1771	0.008	0.003	0.003	0.001	0.002	0.002	0.101	0.002	Hungarians	EUROPE
1772	0.02	0.052	0.008	0.003	0.001	0.005	0.237	0.005	Hungarians	EUROPE
1773	0.012	0.009	0.008	0.013	0.005	0.004	0.177	0.004	Hungarians	EUROPE
1774	0.011	0.002	0.143	0.004	0.002	0.077	0.021	0.077	Hungarians	EUROPE
1775	0.088	0.003	0.001	0.057	0.025	0.001	0.614	0.001	Hungarians	EUROPE
1776	0.007	0.002	0.002	0.003	0.001	0.002	0.55	0.002	Hungarians	EUROPE
1777	0.016	0.004	0.007	0.004	0.002	0.006	0.011	0.006	Hungarians	EUROPE
1778	0.011	0.003	0.039	0.002	0.001	0.023	0.015	0.023	Hungarians	EUROPE
1779	0.006	0.002	0.002	0.002	0.002	0.001	0.01	0.001	Hungarians	EUROPE
1780	0.007	0.006	0.001	0.002	0.001	0.001	0.036	0.001	Hungarians	EUROPE
1781	0.006	0.004	0.003	0.001	0.001	0.002	0.021	0.002	Hungarians	EUROPE
1782	0.033	0.004	0.004	0.004	0.002	0.004	0.531	0.004	Hungarians	EUROPE
1783	0.01	0.021	0.002	0.004	0.002	0.003	0.216	0.003	Hungarians	EUROPE
1784	0.026	0.006	0.007	0.006	0.005	0.003	0.319	0.003	Hungarians	EUROPE
1785	0.071	0.009	0.002	0.006	0.001	0.002	0.159	0.002	Hungarians	EUROPE
1786	0.004	0.006	0.002	0.003	0.001	0.001	0.121	0.001	Hungarians	EUROPE
1787	0.022	0.003	0.037	0.002	0.002	0.039	0.135	0.039	Hungarians	EUROPE
1788	0.014	0.024	0.015	0.009	0.004	0.013	0.872	0.013	Hungarians	EUROPE
1789	0.004	0.006	0.006	0.002	0.001	0.003	0.966	0.003	Hungarians	EUROPE
1790	0.008	0.002	0.001	0.002	0.002	0.001	0.004	0.001	Hungarians	EUROPE
1791	0.007	0.003	0.003	0.003	0.002	0.002	0.014	0.002	Hungarians	EUROPE
1792	0.164	0.032	0.002	0.038	0.008	0.002	0.469	0.002	Hungarians	EUROPE
1793	0.007	0.002	0.005	0.001	0.001	0.002	0.019	0.002	Hungarians	EUROPE
1794	0.005	0.002	0.003	0.001	0.001	0.001	0.03	0.001	Hungarians	EUROPE
1795	0.006	0.007	0.019	0.005	0.004	0.006	0.039	0.006	Hungarians	EUROPE
1796	0.006	0.005	0.012	0.001	0.001	0.013	0.031	0.013	Hungarians	EUROPE
1797	0.767	0.003	0.022	0.014	0.007	0.025	0.071	0.025	Hungarians	EUROPE
1798	0.032	0.012	0.005	0.016	0.008	0.004	0.024	0.004	Hungarians	EUROPE
1799	0.041	0.003	0.004	0.006	0.004	0.003	0.019	0.003	Hungarians	EUROPE
1800	0.004	0.001	0.003	0.001	0.001	0.002	0.391	0.002	Hungarians	EUROPE
1801	0.018	0.01	0.008	0.003	0.002	0.006	0.101	0.006	Hungarians	EUROPE
1802	0.011	0.01	0.007	0.003	0.001	0.007	0.326	0.007	Hungarians	EUROPE
1803	0.021	0.003	0.002	0.004	0.002	0.002	0.009	0.002	Hungarians	EUROPE
1804	0.038	0.011	0.005	0.033	0.016	0.001	0.239	0.001	Hungarians	EUROPE
1805	0.007	0.003	0.004	0.002	0.001	0.002	0.132	0.002	Hungarians	EUROPE
1806	0.004	0.002	0.003	0.002	0.001	0.002	0.948	0.002	Hungarians	EUROPE
1807	0.008	0.002	0.002	0.002	0.001	0.003	0.013	0.003	Hungarians	EUROPE
1808	0.006	0.004	0.003	0.001	0.002	0.002	0.006	0.002	Hungarians	EUROPE
1809	0.021	0.006	0.001	0.005	0.004	0.001	0.009	0.001	Hungarians	EUROPE
1810	0.009	0.003	0.003	0.005	0.001	0.002	0.69	0.002	Hungarians	EUROPE
1811	0.015	0.007	0.006	0.003	0.003	0.004	0.382	0.004	Hungarians	EUROPE
1812	0.039	0.006	0.012	0.006	0.002	0.012	0.244	0.012	Hungarians	EUROPE
1813	0.019	0.01	0.005	0.007	0.002	0.002	0.438	0.002	Hungarians	EUROPE
1814	0.006	0.002	0.002	0.001	0.001	0.001	0.895	0.001	Hungarians	EUROPE
1815	0.008	0.008	0.021	0.003	0.001	0.019	0.742	0.019	Hungarians	EUROPE
1816	0.007	0.004	0.007	0.001	0.002	0.005	0.226	0.005	Hungarians	EUROPE
1817	0.026	0.008	0.002	0.006	0.001	0.002	0.022	0.002	Hungarians	EUROPE
1818	0.006	0.002	0.002	0.002	0.001	0.001	0.187	0.001	Hungarians	EUROPE
1819	0.003	0.003	0.002	0.002	0.001	0.001	0.013	0.001	Hungarians	EUROPE
1820	0.007	0.005	0.003	0.002	0.001	0.002	0.225	0.002	Hungarians	EUROPE
1821	0.035	0.021	0.005	0.003	0.003	0.004	0.368	0.004	Hungarians	EUROPE
1822	0.006	0.003	0.005	0.002	0.002	0.004	0.081	0.004	Hungarians	EUROPE
1823	0.002	0.002	0.002	0.001	0.001	0.002	0.109	0.002	Hungarians	EUROPE
1824	0.007	0.009	0.009	0.003	0.001	0.004	0.171	0.004	Hungarians	EUROPE
1825	0.009	0.039	0.004	0.011	0.003	0.002	0.157	0.002	Hungarians	EUROPE
1826	0.015	0.003	0.022	0.002	0.003	0.015	0.091	0.015	Hungarians	EUROPE
1827	0.009	0.001	0.001	0.001	0.001	0.001	0.767	0.001	Hungarians	EUROPE
1828	0.025	0.007	0.05	0.012	0.017	0.037	0.012	0.037	Hungarians	EUROPE
1829	0.006	0.001	0.002	0.002	0.001	0.001	0.874	0.001	Hungarians	EUROPE
1830	0.031	0.017	0.003	0.004	0.003	0.003	0.058	0.003	Hungarians	EUROPE
1831	0.016	0.002	0.005	0.009	0.007	0.005	0.145	0.005	Hungarians	EUROPE
1832	0.033	0.006	0.002	0.008	0.006	0.002	0.179	0.002	Hungarians	EUROPE
1833	0.02	0.005	0.005	0.007	0.003	0.005	0.011	0.005	Hungarians	EUROPE
1834	0.008	0.013	0.002	0.01	0.003	0.001	0.231	0.001	Hungarians	EUROPE
1835	0.023	0.002	0.005	0.005	0.003	0.005	0.426	0.005	Hungarians	EUROPE
1836	0.023	0.005	0.02	0.005	0.004	0.008	0.191	0.008	Hungarians	EUROPE
1837	0.072	0.004	0.008	0.025	0.013	0.008	0.482	0.008	Hungarians	EUROPE
1838	0.044	0.011	0.004	0.005	0.001	0.004	0.037	0.004	Hungarians	EUROPE
1839	0.022	0.005	0.003	0.003	0.001	0.002	0.195	0.002	Hungarians	EUROPE
1840	0.01	0.003	0.002	0.005	0.003	0.002	0.697	0.002	Hungarians	EUROPE
1841	0.01	0.004	0.067	0.009	0.004	0.028	0.867	0.028	Hungarians	EUROPE
1842	0.003	0.002	0.003	0.003	0.001	0.002	0.876	0.002	Hungarians	EUROPE
1843	0.005	0.002	0.001	0.001	0.001	0.001	0.007	0.001	Hungarians	EUROPE
1844	0.021	0.008	0.003	0.003	0.001	0.002	0.492	0.002	Hungarians	EUROPE
1845	0.006	0.005	0.004	0.003	0.004	0.002	0.489	0.002	Hungarians	EUROPE
1846	0.004	0.003	0.003	0.001	0.002	0.003	0.089	0.003	Hungarians	EUROPE
1847	0.006	0.004	0.003	0.007	0.001	0.001	0.81	0.001	Hungarians	EUROPE
1848	0.009	0.003	0.003	0.002	0.001	0.002	0.042	0.002	Hungarians	EUROPE
1849	0.023	0.014	0.004	0.005	0.003	0.002	0.13	0.002	Hungarians	EUROPE
1850	0.005	0.003	0.004	0.002	0.001	0.002	0.008	0.002	Hungarians	EUROPE
1851	0.007	0.002	0.001	0.002	0.001	0.001	0.168	0.001	Hungarians	EUROPE
1852	0.007	0.004	0.002	0.001	0.002	0.001	0.027	0.001	Hungarians	EUROPE
1853	0.007	0.004	0.003	0.002	0.001	0.003	0.019	0.003	Hungarians	EUROPE
1854	0.013	0.005	0.002	0.003	0.002	0.001	0.494	0.001	Hungarians	EUROPE
1855	0.005	0.008	0.008	0.005	0.002	0.007	0.078	0.007	Hungarians	EUROPE
1856	0.004	0.014	0.004	0.005	0.002	0.004	0.495	0.004	Hungarians	EUROPE
1857	0.037	0.01	0.031	0.01	0.007	0.033	0.196	0.033	Hungarians	EUROPE
1858	0.01	0.004	0.004	0.008	0.003	0.003	0.462	0.003	Hungarians	EUROPE
1859	0.011	0.003	0.002	0.003	0.001	0.001	0.014	0.001	Irish	EUROPE
1860	0.005	0.006	0.002	0.002	0.001	0.001	0.086	0.001	Irish	EUROPE
1861	0.016	0.009	0.006	0.005	0.004	0.004	0.073	0.004	Irish	EUROPE
1862	0.017	0.005	0.013	0.003	0.004	0.014	0.128	0.014	Irish	EUROPE
1863	0.017	0.011	0.005	0.004	0.002	0.003	0.137	0.003	Irish	EUROPE
1864	0.02	0.006	0.007	0.005	0.001	0.006	0.097	0.006	Irish	EUROPE
1865	0.038	0.005	0.015	0.002	0.005	0.021	0.163	0.021	Irish	EUROPE
1866	0.019	0.014	0.002	0.002	0.017	0.003	0.028	0.003	Irish	EUROPE
1867	0.005	0.002	0.002	0.003	0.002	0.001	0.029	0.001	Irish	EUROPE
1868	0.027	0.005	0.004	0.003	0.002	0.002	0.367	0.002	Irish	EUROPE
1869	0.004	0.001	0.001	0.001	0.001	0.001	0.176	0.001	Irish	EUROPE
1870	0.002	0.001	0.001	0.001	0.002	0.001	0.027	0.001	Irish	EUROPE
1871	0.008	0.002	0.005	0.002	0.002	0.003	0.165	0.003	Irish	EUROPE
1872	0.012	0.006	0.001	0.003	0.002	0.002	0.024	0.002	Irish	EUROPE
1873	0.006	0.007	0.006	0.002	0.001	0.005	0.12	0.005	Irish	EUROPE
1874	0.051	0.006	0.006	0.016	0.02	0.004	0.019	0.004	Irish	EUROPE
1875	0.01	0.003	0.002	0.003	0.002	0.001	0.48	0.001	Irish	EUROPE
1876	0.004	0.004	0.002	0.002	0.001	0.002	0.362	0.002	Irish	EUROPE
1877	0.006	0.008	0.003	0.004	0.001	0.002	0.528	0.002	Irish	EUROPE
1878	0.006	0.004	0.002	0.003	0.001	0.001	0.09	0.001	Irish	EUROPE
1879	0.017	0.003	0.004	0.009	0.006	0.004	0.067	0.004	Irish	EUROPE
1880	0.016	0.005	0.005	0.007	0.005	0.004	0.055	0.004	Irish	EUROPE
1881	0.003	0.002	0.002	0.001	0	0.001	0.364	0.001	Irish	EUROPE
1882	0.024	0.004	0.006	0.007	0.002	0.006	0.064	0.006	Irish	EUROPE
1883	0.004	0.005	0.002	0.003	0.002	0.001	0.269	0.001	Irish	EUROPE
1884	0.011	0.003	0.003	0.002	0.005	0.002	0.093	0.002	Irish	EUROPE
1885	0.009	0.002	0.001	0.002	0.001	0.001	0.267	0.001	Irish	EUROPE
1886	0.014	0.003	0.003	0.002	0.001	0.003	0.899	0.003	Irish	EUROPE
1887	0.018	0.013	0.007	0.004	0.001	0.006	0.031	0.006	Irish	EUROPE
1888	0.008	0.003	0.003	0.009	0.005	0.002	0.006	0.002	Irish	EUROPE
1889	0.023	0.009	0.001	0.003	0.002	0.001	0.009	0.001	Irish	EUROPE
1890	0.005	0.003	0.002	0.001	0.001	0.002	0.352	0.002	Irish	EUROPE
1891	0.015	0.004	0.002	0.003	0.001	0.001	0.031	0.001	Irish	EUROPE
1892	0.005	0.002	0.003	0.002	0.001	0.003	0.007	0.003	Irish	EUROPE
1893	0.013	0.001	0.002	0.002	0.001	0.001	0.029	0.001	Irish	EUROPE
1894	0.028	0.006	0.005	0.005	0.007	0.006	0.249	0.006	Irish	EUROPE
1895	0.006	0.007	0.002	0.006	0.002	0.002	0.195	0.002	Irish	EUROPE
1896	0.005	0.004	0.003	0.003	0.001	0.003	0.068	0.003	Irish	EUROPE
1897	0.011	0.003	0.009	0.003	0.002	0.004	0.022	0.004	Irish	EUROPE
1898	0.027	0.008	0.002	0.006	0.004	0.001	0.588	0.001	Irish	EUROPE
1899	0.007	0.003	0.002	0.002	0.001	0.001	0.012	0.001	Irish	EUROPE
1900	0.007	0.003	0.001	0.013	0.016	0.001	0.053	0.001	Irish	EUROPE
1901	0.032	0.023	0.004	0.011	0.004	0.003	0.456	0.003	Irish	EUROPE
1902	0.009	0.003	0.003	0.001	0.001	0.002	0.04	0.002	Irish	EUROPE
1903	0.005	0.002	0.002	0.003	0.001	0.002	0.044	0.002	Irish	EUROPE
1904	0.007	0.004	0.003	0.006	0.005	0.001	0.09	0.001	Irish	EUROPE
1905	0.004	0.001	0.001	0.002	0.001	0.001	0.011	0.001	Irish	EUROPE
1906	0.016	0.012	0.008	0.01	0.006	0.007	0.022	0.007	Irish	EUROPE
1907	0.007	0.009	0.002	0.002	0.001	0.001	0.008	0.001	Irish	EUROPE
1908	0.006	0.001	0.008	0.002	0.002	0.009	0.349	0.009	Irish	EUROPE
1909	0.01	0.002	0.001	0.004	0.002	0.001	0.028	0.001	Irish	EUROPE
1910	0.008	0.003	0.002	0.002	0.001	0.001	0.043	0.001	Irish	EUROPE
1911	0.017	0.012	0.004	0.004	0.001	0.003	0.122	0.003	Irish	EUROPE
1912	0.02	0.004	0.003	0.004	0.003	0.002	0.114	0.002	Irish	EUROPE
1913	0.004	0.004	0.01	0.002	0.001	0.004	0.065	0.004	Irish	EUROPE
1914	0.011	0.003	0.003	0.004	0.002	0.002	0.164	0.002	Irish	EUROPE
1915	0.004	0.006	0.003	0.003	0.003	0.002	0.206	0.002	Irish	EUROPE
1916	0.008	0.003	0.003	0.002	0.001	0.002	0.063	0.002	Irish	EUROPE
1917	0.004	0.001	0.002	0.001	0.001	0.002	0.04	0.002	Irish	EUROPE
1918	0.013	0.007	0.007	0.002	0.001	0.005	0.335	0.005	Irish	EUROPE
1919	0.023	0.003	0.005	0.007	0.007	0.003	0.071	0.003	Irish	EUROPE
1920	0.004	0.002	0.001	0.001	0.001	0.001	0.055	0.001	Irish	EUROPE
1921	0.014	0.006	0.008	0.005	0.007	0.007	0.127	0.007	Irish	EUROPE
1922	0.025	0.01	0.006	0.021	0.004	0.005	0.139	0.005	Irish	EUROPE
1923	0.021	0.01	0.003	0.004	0.001	0.002	0.695	0.002	Irish	EUROPE
1924	0.01	0.005	0.027	0.003	0.003	0.038	0.108	0.038	Irish	EUROPE
1925	0.013	0.001	0.003	0.002	0.004	0.001	0.601	0.001	Irish	EUROPE
1926	0.006	0.002	0.012	0.004	0.003	0.006	0.236	0.006	Irish	EUROPE
1927	0.051	0.01	0.009	0.023	0.012	0.007	0.262	0.007	Irish	EUROPE
1928	0.092	0.006	0.003	0.021	0.02	0.002	0.053	0.002	Irish	EUROPE
1929	0.012	0.004	0.006	0.004	0.004	0.006	0.071	0.006	Irish	EUROPE
1930	0.017	0.007	0.003	0.003	0.002	0.001	0.024	0.001	Irish	EUROPE
1931	0.004	0.001	0.027	0.002	0.002	0.014	0.342	0.014	Irish	EUROPE
1932	0.012	0.006	0.003	0.005	0.002	0.002	0.034	0.002	Irish	EUROPE
1933	0.291	0.007	0.004	0.006	0.002	0.002	0.295	0.002	Irish	EUROPE
1934	0.006	0.002	0.003	0.001	0.001	0.002	0.251	0.002	Irish	EUROPE
1935	0.016	0.003	0.007	0.007	0.002	0.003	0.094	0.003	Irish	EUROPE
1936	0.006	0.002	0.005	0.001	0.001	0.003	0.203	0.003	Irish	EUROPE
1937	0.007	0.003	0.002	0.004	0.005	0.001	0.011	0.001	Irish	EUROPE
1938	0.007	0.003	0.002	0.001	0.001	0.002	0.017	0.002	Irish	EUROPE
1939	0.017	0.006	0.002	0.008	0.002	0.002	0.541	0.002	Irish	EUROPE
1940	0.005	0.001	0.002	0.001	0	0.002	0.047	0.002	Irish	EUROPE
1941	0.007	0.004	0.002	0.003	0.001	0.001	0.119	0.001	Irish	EUROPE
1942	0.003	0.002	0.003	0.001	0.001	0.002	0.032	0.002	Irish	EUROPE
1943	0.008	0.004	0.031	0.003	0.002	0.007	0.037	0.007	Irish	EUROPE
1944	0.005	0.004	0.003	0.001	0.001	0.003	0.022	0.003	Irish	EUROPE
1945	0.019	0.003	0.004	0.002	0.001	0.001	0.187	0.001	Irish	EUROPE
1946	0.028	0.002	0.005	0.002	0.002	0.004	0.144	0.004	Irish	EUROPE
1947	0.004	0.005	0.001	0.008	0.004	0.001	0.006	0.001	Irish	EUROPE
1948	0.002	0.002	0.002	0.001	0.001	0.001	0.119	0.001	Irish	EUROPE
1949	0.02	0.003	0.002	0.004	0.001	0.001	0.209	0.001	Irish	EUROPE
1950	0.007	0.002	0.002	0.003	0.002	0.001	0.086	0.001	Irish	EUROPE
1951	0.008	0.002	0.001	0.005	0.004	0.002	0.019	0.002	Irish	EUROPE
1952	0.012	0.005	0.004	0.005	0.001	0.002	0.08	0.002	Irish	EUROPE
1953	0.007	0.011	0.003	0.005	0.001	0.002	0.015	0.002	Irish	EUROPE
1954	0.009	0.002	0.002	0.003	0.002	0.001	0.032	0.001	Irish	EUROPE
1955	0.313	0.004	0.003	0.018	0.01	0.002	0.439	0.002	Irish	EUROPE
1956	0.008	0.002	0.001	0.006	0.002	0.001	0.004	0.001	Irish	EUROPE
1957	0.005	0.004	0.002	0.002	0.001	0.001	0.36	0.001	Irish	EUROPE
1958	0.003	0.003	0.003	0.002	0.001	0.001	0.016	0.001	Irish	EUROPE
1959	0.008	0.002	0.002	0.002	0.001	0.001	0.086	0.001	Irish	EUROPE
1960	0.005	0.002	0.003	0.002	0.001	0.002	0.167	0.002	Irish	EUROPE
1961	0.014	0.003	0.018	0.004	0.001	0.011	0.204	0.011	Irish	EUROPE
1962	0.021	0.012	0.002	0.008	0.006	0.001	0.078	0.001	Irish	EUROPE
1963	0.031	0.028	0.002	0.006	0.001	0.001	0.206	0.001	Irish	EUROPE
1964	0.032	0.004	0.006	0.003	0.005	0.004	0.014	0.004	Irish	EUROPE
1965	0.009	0.003	0.005	0.003	0.001	0.004	0.084	0.004	Irish	EUROPE
1966	0.015	0.003	0.003	0.012	0.022	0.002	0.005	0.002	Irish	EUROPE
1967	0.01	0.003	0.004	0.006	0.002	0.005	0.495	0.005	Irish	EUROPE
1968	0.016	0.008	0.004	0.003	0.001	0.003	0.005	0.003	Irish	EUROPE
1969	0.007	0.005	0.005	0.002	0.001	0.003	0.673	0.003	Irish	EUROPE
1970	0.008	0.002	0.001	0.002	0.001	0.001	0.639	0.001	Irish	EUROPE
1971	0.005	0.002	0.003	0.002	0.002	0.002	0.056	0.002	Irish	EUROPE
1972	0.011	0.007	0.005	0.004	0.002	0.004	0.043	0.004	Irish	EUROPE
1973	0.034	0.009	0.004	0.009	0.007	0.006	0.039	0.006	European Amer 1	EUROPE
1974	0.006	0.002	0.001	0.002	0.001	0.001	0.012	0.001	European Amer 1	EUROPE
1975	0.009	0.006	0.002	0.003	0.003	0.001	0.089	0.001	European Amer 1	EUROPE
1976	0.011	0.006	0.003	0.002	0.002	0.002	0.252	0.002	European Amer 1	EUROPE
1977	0.01	0.002	0.001	0.002	0.001	0.001	0.416	0.001	European Amer 1	EUROPE
1978	0.007	0.004	0.001	0.003	0.002	0.001	0.021	0.001	European Amer 1	EUROPE
1979	0.005	0.003	0.002	0.001	0.001	0.001	0.146	0.001	European Amer 1	EUROPE
1980	0.199	0.007	0.006	0.041	0.061	0.002	0.481	0.002	European Amer 1	EUROPE
1981	0.011	0.015	0.002	0.013	0.004	0.002	0.08	0.002	European Amer 1	EUROPE
1982	0.048	0.008	0.002	0.004	0.001	0.003	0.342	0.003	European Amer 1	EUROPE
1983	0.011	0.007	0.003	0.001	0.001	0.003	0.467	0.003	European Amer 1	EUROPE
1984	0.008	0.002	0.003	0.003	0.001	0.003	0.578	0.003	European Amer 1	EUROPE
1985	0.018	0.049	0.002	0.007	0.006	0.001	0.767	0.001	European Amer 1	EUROPE
1986	0.009	0.001	0.004	0.001	0.001	0.002	0.011	0.002	European Amer 1	EUROPE
1987	0.008	0.004	0.002	0.002	0.001	0.001	0.127	0.001	European Amer 1	EUROPE
1988	0.018	0.005	0.008	0.002	0.003	0.003	0.236	0.003	European Amer 1	EUROPE
1989	0.007	0.012	0.007	0.005	0.023	0.006	0.854	0.006	European Amer 1	EUROPE
1990	0.006	0.002	0.003	0.003	0.001	0.002	0.069	0.002	European Amer 1	EUROPE
1991	0.005	0.002	0.002	0.001	0.001	0.001	0.056	0.001	European Amer 1	EUROPE
1992	0.006	0.003	0.003	0.002	0.001	0.003	0.958	0.003	European Amer 1	EUROPE
1993	0.007	0.008	0.005	0.004	0.009	0.003	0.059	0.003	European Amer 1	EUROPE
1994	0.004	0.002	0.009	0.002	0.001	0.004	0.739	0.004	European Amer 1	EUROPE
[truncated: 2,877 more rows]
