# Supplementary material for: Analyses of a set of 128 ancestry informative single-nucleotide polymorphisms in a global set of 119 population samples
Source: Investig Genet. 2011 Jan 5;2:1. doi: 10.1186/2041-2223-2-1 (PMC3025953; doi:10.1186/2041-2223-2-1)
Supplement: Additional file 7 — Population Assignments in Structure analysis. [file 2041-2223-2-1-S7.XLS]

## Sheet: Suppl Table 6
Additional File 6
Probability of Population Assignment
The average probability of assignment of each population to one of the K=8 clusters in the Structure
analysis. The colors correspond to the colors in Figures 3-5.
Region	Name	Ave 1	Ave 2	Ave 3	Ave 4	Ave 5	Ave 6	Ave 7	Ave 8	N	Max
W. & C. AFRICA	Biaka	0.00256716	0.00313433	0.0149851	0.00189552	0.00128358	0.971224	0.00274627	0.971224	67	0.971224
W. & C. AFRICA	Mbuti	0.00328205	0.00353846	0.0262821	0.00276923	0.00387179	0.954513	0.00264103	0.954513	39	0.954513
W. & C. AFRICA	Mandenka	0.00408333	0.004625	0.0686667	0.00283333	0.002375	0.909167	0.004375	0.909167	24	0.909167
W. & C. AFRICA	Lisongo	0.00325	0.005375	0.012	0.0025	0.001875	0.969375	0.00275	0.969375	8	0.969375
W. & C. AFRICA	Yoruba	0.00212987	0.00279221	0.0150909	0.002	0.00137662	0.972831	0.00215584	0.972831	77	0.972831
W. & C. AFRICA	YorubaYRI	0.0020885	0.00229204	0.0212655	0.00227434	0.00172566	0.966646	0.00210619	0.966646	113	0.966646
W. & C. AFRICA	Ibo	0.0019375	0.00333333	0.0252083	0.00172917	0.00139583	0.962667	0.00210417	0.962667	48	0.962667
W. & C. AFRICA	Zaramo	0.00461111	0.00647222	0.0421389	0.00552778	0.00375	0.930083	0.00391667	0.930083	36	0.930083
W. & C. AFRICA	Hausa	0.00712821	0.00582051	0.119949	0.00607692	0.00330769	0.842974	0.00725641	0.842974	39	0.842974
W. & C. AFRICA	Bantu_N.E.	0.00533333	0.00266667	0.227	0.00291667	0.01825	0.724	0.00858333	0.724	12	0.724
W. & C. AFRICA	Bantu_S	0.002375	0.002625	0.05475	0.002	0.00125	0.931625	0.003	0.931625	8	0.931625
W. & C. AFRICA	San	0.00233333	0.003	0.1705	0.00133333	0.00133333	0.816667	0.00283333	0.816667	6	0.816667
W. & C. AFRICA	Luhya LWK	0.00588889	0.00664444	0.0931556	0.00615556	0.00438889	0.872778	0.00567778	0.872778	90	0.872778
W. & C. AFRICA	African Amer 1	0.0429111	0.0131889	0.288611	0.0172222	0.0101333	0.517744	0.0512111	0.517744	90	0.517744
W. & C. AFRICA	African Amer ASW	0.0345179	0.0158571	0.284875	0.0193571	0.0104821	0.538679	0.0509643	0.538679	56	0.538679
EAST AFRICA	Chagga	0.0116222	0.00893333	0.488578	0.00746667	0.00446667	0.453178	0.0144667	0.453178	45	0.488578
EAST AFRICA	Maasai, T	0.0154	0.0117	0.46585	0.00655	0.0033	0.4702	0.01385	0.4702	20	0.4702
EAST AFRICA	Maasai MKK	0.0124583	0.00957639	0.881653	0.00589583	0.00399306	0.0606319	0.0142431	0.0606319	144	0.881653
EAST AFRICA	Sandawe	0.0087	0.0082	0.829425	0.005225	0.00385	0.126925	0.010475	0.126925	40	0.829425
EAST AFRICA	Ethiopian Jews	0.0709375	0.0110938	0.522437	0.0134688	0.0030625	0.0942187	0.222031	0.0942187	32	0.522437
EAST AFRICA	Somali	0.278083	0.0640833	0.314167	0.0191667	0.00566667	0.111417	0.102083	0.111417	12	0.314167
SW ASIA	Mozabite	0.0192667	0.0145	0.205167	0.00873333	0.00376667	0.130067	0.430833	0.130067	30	0.430833
SW ASIA	Kuwaiti	0.244062	0.0156875	0.0673125	0.07025	0.002	0.054625	0.409437	0.054625	16	0.409437
SW ASIA	Samaritans	0.00935	0.006025	0.011375	0.00405	0.00235	0.007425	0.94545	0.007425	40	0.94545
SW ASIA	Yemenite Jews	0.0203571	0.0183333	0.030619	0.00466667	0.00221429	0.0145238	0.857833	0.0145238	42	0.857833
SW ASIA	Palestinian 1	0.106367	0.014102	0.0616939	0.0162449	0.00726531	0.0390408	0.605469	0.0390408	49	0.605469
SW ASIA	Palestinian 2	0.0579804	0.0101765	0.0324902	0.0103725	0.00405882	0.0182157	0.752373	0.0182157	51	0.752373
SW ASIA	Druze 1	0.0358267	0.0123867	0.0109067	0.00605333	0.00341333	0.0056	0.742133	0.0056	75	0.742133
SW ASIA	Druze 2	0.0471915	0.0124681	0.0149149	0.00893617	0.00331915	0.00885106	0.733043	0.00885106	47	0.733043
SW ASIA	Bedouin	0.0363542	0.0151458	0.0558333	0.0070625	0.0051875	0.0235208	0.755583	0.0235208	48	0.755583
SW ASIA	Roman Jews	0.0333846	0.00673077	0.00696154	0.00607692	0.00523077	0.00569231	0.819192	0.00569231	26	0.819192
EUROPE	Adygei	0.170759	0.0121111	0.00861111	0.0192407	0.00787037	0.00555556	0.424093	0.00555556	54	0.424093
EUROPE	Ashkenazi Jews	0.0502658	0.00982278	0.0128354	0.00563291	0.00325316	0.00888608	0.543506	0.00888608	79	0.543506
EUROPE	Sardinian 1	0.0107941	0.00526471	0.00779412	0.00258824	0.00155882	0.00529412	0.514029	0.00529412	34	0.514029
EUROPE	Sardinian 2	0.00975	0.00510714	0.00421429	0.00378571	0.0015	0.00264286	0.527143	0.00264286	28	0.527143
EUROPE	Tuscan 1	0.03	0.0035	0.004125	0.00675	0.003875	0.002625	0.4395	0.002625	8	0.4395
EUROPE	Tuscan TSI	0.0155	0.00715909	0.00631818	0.00414773	0.00235227	0.00459091	0.436886	0.00459091	88	0.436886
EUROPE	North_Italian	0.00792308	0.00438462	0.00338462	0.00369231	0.00238462	0.00238462	0.429308	0.00238462	13	0.429308
EUROPE	Greeks	0.0406038	0.00718868	0.00613208	0.00875472	0.00298113	0.0039434	0.467774	0.0039434	53	0.467774
EUROPE	Orcadian	0.01525	0.0045625	0.0056875	0.0029375	0.0019375	0.0034375	0.277	0.0034375	16	0.277
EUROPE	French_Basque	0.01175	0.00629167	0.00475	0.00333333	0.00175	0.00308333	0.281417	0.00308333	24	0.281417
EUROPE	French	0.00962069	0.00358621	0.00331034	0.00224138	0.00141379	0.0022069	0.275379	0.0022069	29	0.275379
EUROPE	Hungarians	0.0261798	0.00685393	0.00880899	0.0057191	0.00297753	0.00613483	0.261888	0.00613483	89	0.261888
EUROPE	Irish	0.0181053	0.00484211	0.0044386	0.00435088	0.00304386	0.0032807	0.157904	0.0032807	114	0.157904
EUROPE	European Amer 1	0.0184607	0.00646067	0.00541573	0.00564045	0.00413483	0.00346067	0.252787	0.00346067	89	0.252787
EUROPE	European Amer CEU	0.024887	0.00665217	0.00444348	0.00569565	0.005	0.00317391	0.202209	0.00317391	115	0.202209
EUROPE	Russians 1	0.0804545	0.00836364	0.00536364	0.0104545	0.0138182	0.00342424	0.102455	0.00342424	33	0.102455
EUROPE	Russians 2	0.0991915	0.0164255	0.00808511	0.0178511	0.0121064	0.00617021	0.0983191	0.00617021	47	0.0991915
EUROPE	Finns	0.0456176	0.0126471	0.00338235	0.00932353	0.0112941	0.00223529	0.0788529	0.00223529	34	0.0788529
EUROPE	Danes	0.0166275	0.00454902	0.00372549	0.00533333	0.0124706	0.00252941	0.110863	0.00252941	51	0.110863
EUROPE	Komi Zyriane	0.0936596	0.0119574	0.00629787	0.0297872	0.0188511	0.0053617	0.0341277	0.0053617	47	0.0936596
EUROPE	Chuvash	0.198167	0.0208571	0.00764286	0.0669286	0.0169048	0.00590476	0.0673571	0.00590476	42	0.198167
S/C ASIA	Makrani 1	0.387538	0.0227308	0.156923	0.0154231	0.00769231	0.098	0.160077	0.098	26	0.387538
S/C ASIA	Makrani 2	0.48856	0.01428	0.0314	0.017	0.00524	0.03296	0.31504	0.03296	25	0.48856
S/C ASIA	Kalash	0.62676	0.00944	0.01128	0.0082	0.00472	0.00648	0.24696	0.00648	25	0.62676
S/C ASIA	Brahui	0.57976	0.01484	0.02524	0.01164	0.00516	0.01036	0.25304	0.01036	25	0.57976
S/C ASIA	Balochi	0.57608	0.03924	0.01072	0.01824	0.005	0.0076	0.24356	0.0076	25	0.57608
S/C ASIA	Sindhi	0.79136	0.01948	0.02632	0.01576	0.00604	0.01316	0.0734	0.01316	25	0.79136
S/C ASIA	Keralite	0.8461	0.0248	0.0213333	0.0311667	0.0145	0.0124	0.0304	0.0124	30	0.8461
S/C ASIA	Thoti	0.723286	0.0338571	0.02	0.1425	0.0174286	0.0125	0.0241429	0.0125	14	0.723286
S/C ASIA	Kachari	0.634765	0.0110588	0.00735294	0.248118	0.0149412	0.00582353	0.0319412	0.00582353	17	0.634765
S/C ASIA	Gujarati GIH	0.850557	0.0249432	0.008125	0.0195227	0.00813636	0.00545455	0.0430341	0.00545455	88	0.850557
S/C ASIA	Pathan 1	0.74896	0.0471067	0.0118933	0.0275867	0.00953333	0.00822667	0.0620933	0.00822667	75	0.74896
S/C ASIA	Pathan 2	0.623652	0.0202174	0.00947826	0.0155217	0.00804348	0.0066087	0.15887	0.0066087	23	0.623652
S/C ASIA	Mohanna	0.818625	0.0261875	0.00908333	0.0243958	0.00347917	0.00539583	0.0742083	0.00539583	48	0.818625
S/C ASIA	Burusho	0.787	0.01568	0.00884	0.03372	0.01588	0.00756	0.05316	0.00756	25	0.787
S/C ASIA	Khanty	0.30206	0.03638	0.01002	0.28608	0.06766	0.00492	0.07932	0.00492	50	0.30206
S/C ASIA	Hazara 1	0.421494	0.030908	0.0073908	0.314356	0.0290115	0.00527586	0.0919195	0.00527586	87	0.421494
S/C ASIA	Hazara 2	0.327333	0.027875	0.00779167	0.335167	0.0375417	0.00404167	0.149375	0.00404167	24	0.335167
S/C ASIA	Uygur 2	0.3579	0.0237	0.0092	0.3379	0.0329	0.0051	0.0984	0.0051	10	0.3579
S/C ASIA	Uygur 1	0.267	0.0261778	0.0113778	0.411244	0.0393111	0.00733333	0.0992889	0.00733333	45	0.411244
S/C ASIA	Khazak	0.206591	0.0247727	0.00568182	0.48975	0.0500455	0.00406818	0.0829318	0.00406818	44	0.48975
SE&E ASIA	Yakut	0.0626471	0.0162549	0.0140784	0.76951	0.0292549	0.00929412	0.0421176	0.00929412	51	0.76951
SE&E ASIA	Khamba Tibetan	0.0183704	0.0116667	0.00581481	0.932333	0.00655556	0.00362963	0.011037	0.00362963	27	0.932333
SE&E ASIA	Mongolians 1	0.0315968	0.0258065	0.00645161	0.868048	0.0164677	0.00427419	0.0206935	0.00427419	62	0.868048
SE&E ASIA	Mongolians 2	0.0236	0.009	0.0059	0.8971	0.0333	0.0038	0.0149	0.0038	10	0.8971
SE&E ASIA	HmongBlack	0.0125652	0.0119565	0.00643478	0.939522	0.0068913	0.0041087	0.00802174	0.0041087	46	0.939522
SE&E ASIA	BaimaDee	0.015425	0.015125	0.0086	0.925375	0.010425	0.0064	0.011225	0.0064	40	0.925375
SE&E ASIA	Qiang	0.0100789	0.0107105	0.00594737	0.947842	0.006	0.00434211	0.00784211	0.00434211	38	0.947842
SE&E ASIA	Hlai	0.0425957	0.0216383	0.00906383	0.872787	0.0180851	0.00689362	0.0154468	0.00689362	47	0.872787
SE&E ASIA	Dai	0.017	0.0092	0.0048	0.9452	0.0055	0.0033	0.0086	0.0033	10	0.9452
SE&E ASIA	Lahu	0.017	0.0448	0.0054	0.8888	0.0044	0.0036	0.0202	0.0036	10	0.8888
SE&E ASIA	Miaozu	0.0051	0.011	0.0033	0.9638	0.0068	0.0034	0.0036	0.0034	10	0.9638
SE&E ASIA	Naxi	0.0153333	0.0121111	0.00655556	0.940889	0.004	0.00477778	0.00766667	0.00477778	9	0.940889
SE&E ASIA	Oroqen	0.0164	0.026	0.0052	0.9032	0.0233	0.0038	0.0105	0.0038	10	0.9032
SE&E ASIA	She	0.0063	0.0231	0.0058	0.935	0.012	0.0043	0.0068	0.0043	10	0.935
SE&E ASIA	Tu	0.0342	0.0434	0.0138	0.8425	0.0095	0.0078	0.0277	0.0078	10	0.8425
SE&E ASIA	Tujia	0.0079	0.0129	0.0049	0.9497	0.0054	0.0037	0.0093	0.0037	10	0.9497
SE&E ASIA	Xibo	0.0275556	0.0167778	0.00644444	0.912333	0.008	0.00411111	0.0148889	0.00411111	9	0.912333
SE&E ASIA	Yizu	0.0073	0.0063	0.0089	0.9579	0.0047	0.0053	0.0051	0.0053	10	0.9579
SE&E ASIA	Daur	0.0127778	0.0115556	0.005	0.920444	0.015	0.00277778	0.0144444	0.00277778	9	0.920444
SE&E ASIA	Hezhen	0.0108889	0.00444444	0.00255556	0.951222	0.011	0.00188889	0.00644444	0.00188889	9	0.951222
SE&E ASIA	Han, S.F.	0.00713953	0.00716279	0.00639535	0.955535	0.008	0.00493023	0.00530233	0.00493023	43	0.955535
SE&E ASIA	Han CHD	0.00951765	0.0139882	0.00675294	0.944835	0.00714118	0.00568235	0.00611765	0.00568235	85	0.944835
SE&E ASIA	Han CHB	0.0074881	0.0112619	0.00657143	0.951571	0.0082619	0.0049881	0.00497619	0.0049881	84	0.951571
SE&E ASIA	Chinese, Taiwan	0.00662	0.01154	0.0056	0.95252	0.00902	0.00604	0.00468	0.00604	50	0.95252
SE&E ASIA	Hakka	0.00580488	0.0128293	0.00619512	0.95578	0.00626829	0.00509756	0.00436585	0.00509756	41	0.95578
SE&E ASIA	Koreans	0.0062037	0.00792593	0.00512963	0.959537	0.00792593	0.00351852	0.00466667	0.00351852	54	0.959537
SE&E ASIA	Japanese	0.00602	0.0101	0.0072	0.95266	0.00846	0.006	0.00528	0.006	50	0.95266
SE&E ASIA	Japanese JPT	0.00738372	0.00863953	0.0065814	0.952244	0.01	0.00468605	0.00525581	0.00468605	86	0.952244
SE&E ASIA	Laotians	0.017	0.0223898	0.00860169	0.920203	0.00565254	0.00611864	0.010822	0.00611864	118	0.920203
SE&E ASIA	Cambodians	0.0332083	0.0345	0.0112083	0.872	0.00558333	0.0101667	0.0185833	0.0101667	24	0.872
SE&E ASIA	Ami	0.00975	0.017275	0.007675	0.9451	0.0034	0.005525	0.00605	0.005525	40	0.9451
SE&E ASIA	Atayal	0.0222619	0.0297857	0.0142619	0.893786	0.004	0.00888095	0.0140952	0.00888095	42	0.893786
OCEANIA	Malaysians	0.131545	0.104636	0.00818182	0.673	0.00909091	0.00509091	0.032	0.00509091	11	0.673
OCEANIA	Micronesians	0.0179118	0.315265	0.00879412	0.628206	0.005	0.00667647	0.0101765	0.00667647	34	0.628206
OCEANIA	Samoans	0.065375	0.227375	0.0175	0.613625	0.025625	0.015	0.01975	0.015	8	0.613625
OCEANIA	P-NG 1	0.00269231	0.983	0.00315385	0.00223077	0.00192308	0.00238462	0.00253846	0.00238462	13	0.983
OCEANIA	P-NG 2	0.00288235	0.979941	0.00288235	0.00352941	0.00317647	0.00276471	0.00258824	0.00276471	17	0.979941
OCEANIA	Nasioi	0.00795455	0.937045	0.00759091	0.0293182	0.00240909	0.00590909	0.00563636	0.00590909	22	0.937045
AMERICAS	Mexican Amer MEX	0.121122	0.0133469	0.0283673	0.0788571	0.345469	0.0135714	0.213041	0.0135714	49	0.345469
AMERICAS	Pima Mexico	0.0154151	0.0318491	0.0175283	0.0313962	0.86066	0.0150755	0.0175094	0.0150755	53	0.86066
AMERICAS	Maya	0.0374902	0.0184314	0.0158824	0.042451	0.809706	0.00923529	0.0349412	0.00923529	51	0.809706
AMERICAS	Quechua	0.0188636	0.0195909	0.0221818	0.038	0.8325	0.0114091	0.0275	0.0114091	22	0.8325
AMERICAS	Colombians	0.00707692	0.00476923	0.00753846	0.0112308	0.951077	0.00492308	0.00553846	0.00492308	13	0.951077
AMERICAS	Guihiba	0.0116364	0.011	0.00445455	0.0224545	0.919364	0.00354545	0.00945455	0.00354545	11	0.919364
AMERICAS	Ticuna	0.0218154	0.0264462	0.00627692	0.0172462	0.890585	0.00373846	0.0195692	0.00373846	65	0.890585
AMERICAS	Surui R	0.00248889	0.00124444	0.00255556	0.00242222	0.987267	0.00148889	0.00155556	0.00148889	45	0.987267
AMERICAS	Karitiana	0.00289091	0.00370909	0.00227273	0.00572727	0.978909	0.00190909	0.0022	0.00190909	55	0.978909
		0.11125	0.0266362	0.0682316	0.254929	0.0697945	0.140841	0.150302	0.140841	4871
